# Supplementary material for: (±)-2-Methyl­piperazin-1-ium perchlorate
Source: Acta Crystallogr Sect E Struct Rep Online. 2010 Jul 24;66(Pt 8):o2114. doi: 10.1107/S160053681002862X (PMC3007435; doi:10.1107/S160053681002862X)
Supplement: Supplementary file 1 [file e-66-o2114-sup1.cif]

##############################################################################
###                                                                        ###
###        Electronic paper (Acta Crystallographica Section E)             ###
###                                                                        ###
##############################################################################
#                                                                            #
# This CIF contains the data in a paper accepted for publication in Acta     #
# Crystallographica Section E. It conforms to the requirements of Notes      #
# for Authors for Section E, and has been peer reviewed under the auspices   #
# of the IUCr Commission on Journals.                                        #
#                                                                            #
# Full details of the Crystallographic Information File format               #
# are given in the paper "The Crystallographic Information File (CIF):       #
# a New Standard Archive File for Crystallography" by S. R. Hall, F. H.      #
# Allen and I. D. Brown [Acta Cryst. (1991), A47, 655-685].                  #
#                                                                            #
# The current version of the core CIF dictionary is obtainable from          #
# ftp://ftp.iucr.org/pub/cif_core.dic. The current version number is 2.4.    #
#                                                                            #
# Software is freely available for graphical display of the structure(s) in  #
# this CIF.  For information consult the CIF home page http://www.iucr.org/  #
# cif/home.html                                                              #
#                                                                            #
# This file may be used for bona fide research purposes within the           #
# scientific community so long as proper attribution is given to the journal # 
# article from which it was obtained.                                        #
#                                                                            #
##############################################################################
                                             
data_I
_audit_creation_method     SHELXL-97
_chemical_name_systematic
;
(+-)-2-Methylpiperazin-1-ium perchlorate
;
_chemical_name_common     ?
_chemical_formula_moiety     'C5 H13 N2 +, Cl O4 -'
_chemical_formula_sum     'C5 H13 Cl N2 O4'
_chemical_formula_iupac     'C5 H13 N2 +, Cl O4 -'
_chemical_formula_weight     200.62
_chemical_melting_point     ?
_symmetry_cell_setting     monoclinic
_symmetry_space_group_name_H-M     'P 21/n'
_symmetry_space_group_name_Hall     '-P 2yn'
loop_
    _symmetry_equiv_pos_as_xyz
    'x, y, z'
    '-x+1/2, y+1/2, -z+1/2'
    '-x, -y, -z'
    'x-1/2, -y-1/2, z-1/2'
_cell_length_a     6.8977(5)
_cell_length_b     8.1292(6)
_cell_length_c     16.2201(11)
_cell_angle_alpha     90.00
_cell_angle_beta     98.614(3)
_cell_angle_gamma     90.00
_cell_volume     899.25(11)
_cell_formula_units_Z     4
_cell_measurement_reflns_used     1541
_cell_measurement_theta_min     3.07
_cell_measurement_theta_max     27.49
_cell_measurement_temperature     293(2)
_exptl_crystal_description     block
_exptl_crystal_colour     colourless
_exptl_crystal_size_max     0.30
_exptl_crystal_size_mid     0.25
_exptl_crystal_size_min     0.20
_exptl_crystal_density_diffrn     1.482
_exptl_crystal_density_meas     ?
_exptl_crystal_density_method     'not measured'
_exptl_crystal_F_000     424
_exptl_absorpt_coefficient_mu     0.406
_exptl_absorpt_correction_type     multi-scan
_exptl_absorpt_process_details     '(CrystalClear; Rigaku, 2005)'
_exptl_absorpt_correction_T_min     0.80
_exptl_absorpt_correction_T_max     0.90
_exptl_special_details
;
;
_diffrn_ambient_temperature     293(2)
_diffrn_radiation_type     MoK\a
_diffrn_radiation_wavelength     0.71075
_diffrn_radiation_source     'fine-focus sealed tube'
_diffrn_radiation_monochromator     graphite
_diffrn_measurement_device_type     'Rigaku SCXmini'
_diffrn_measurement_method     '\w scans'
_diffrn_detector_area_resol_mean     13.6612
_diffrn_reflns_number     8953
_diffrn_reflns_av_R_equivalents     0.0399
_diffrn_reflns_av_sigmaI/netI     0.0322
_diffrn_reflns_theta_min     3.07
_diffrn_reflns_theta_max     27.49
_diffrn_reflns_theta_full     27.49
_diffrn_measured_fraction_theta_max     0.999
_diffrn_measured_fraction_theta_full     0.999
_diffrn_reflns_limit_h_min     -8
_diffrn_reflns_limit_h_max     8
_diffrn_reflns_limit_k_min     -10
_diffrn_reflns_limit_k_max     10
_diffrn_reflns_limit_l_min     -21
_diffrn_reflns_limit_l_max     20
_diffrn_standards_number     ?
_diffrn_standards_interval_count     ?
_diffrn_standards_interval_time     ?
_diffrn_standards_decay_%     ?
_refine_special_details
;
Refinement of <i>F</i>^2^ against ALL reflections. The weighted <i>R</i>-factor
<i>wR</i> and goodness of fit <i>S</i> are based on <i>F</i>^2^, conventional
<i>R</i>-factors <i>R</i> are based on <i>F</i>, with <i>F</i> set to zero for
negative <i>F</i>^2^. The threshold expression of <i>F</i>^2^ >
\s(<i>F</i>^2^) is used only for calculating <i>R</i>-factors(gt) <i>etc</i>.
and is not relevant to the choice of reflections for refinement.
<i>R</i>-factors based on <i>F</i>^2^ are statistically about twice as large
as those based on <i>F</i>, and <i>R</i>- factors based on ALL data will be
even larger.
;
_reflns_number_total     2055
_reflns_number_gt     1541
_reflns_threshold_expression     I>2sigma(I)
_refine_ls_structure_factor_coef     Fsqd
_refine_ls_matrix_type     full
_refine_ls_R_factor_all     0.0958
_refine_ls_R_factor_gt     0.0746
_refine_ls_wR_factor_gt     0.2075
_refine_ls_wR_factor_ref     0.2243
_refine_ls_goodness_of_fit_ref     1.050
_refine_ls_restrained_S_all     1.050
_refine_ls_number_reflns     2055
_refine_ls_number_parameters     109
_refine_ls_number_restraints     0
_refine_ls_hydrogen_treatment     constr
_refine_ls_weighting_scheme     calc
_refine_ls_weighting_details
         'calc w=1/[\s^2^(Fo^2^)+(0.1123P)^2^+1.4914P] where P=(Fo^2^+2Fc^2^)/3'
_atom_sites_solution_hydrogens     geom
_atom_sites_solution_primary     direct
_atom_sites_solution_secondary     difmap
_refine_ls_shift/su_max     0.000
_refine_ls_shift/su_mean     0.000
_refine_diff_density_max     0.859
_refine_diff_density_min     -0.560
_refine_ls_extinction_method     none
_refine_ls_extinction_coef     ?
loop_
    _atom_type_symbol
    _atom_type_description
    _atom_type_scat_dispersion_real
    _atom_type_scat_dispersion_imag
    _atom_type_scat_source
    'C' 'C' 0.0033 0.0016
                         'International Tables Vol C Tables 4.2.6.8 and 6.1.1.4'
    'H' 'H' 0.0000 0.0000
                         'International Tables Vol C Tables 4.2.6.8 and 6.1.1.4'
    'N' 'N' 0.0061 0.0033
                         'International Tables Vol C Tables 4.2.6.8 and 6.1.1.4'
    'Cl' 'Cl' 0.1484 0.1585
                         'International Tables Vol C Tables 4.2.6.8 and 6.1.1.4'
    'O' 'O' 0.0106 0.0060
                         'International Tables Vol C Tables 4.2.6.8 and 6.1.1.4'
_computing_data_collection     'CrystalClear (Rigaku, 2005)'
_computing_cell_refinement     'CrystalClear (Rigaku, 2005)'
_computing_data_reduction     'CrystalClear (Rigaku, 2005)'
_computing_structure_solution     'SHELXS97 (Sheldrick, 2008)'
_computing_structure_refinement     'SHELXL97 (Sheldrick, 2008)'
_computing_molecular_graphics     'SHELXTL (Sheldrick, 2008)'
_computing_publication_material     'SHELXL97 (Sheldrick, 2008)'
loop_
    _atom_site_type_symbol
    _atom_site_label
    _atom_site_fract_x
    _atom_site_fract_y
    _atom_site_fract_z
    _atom_site_U_iso_or_equiv
    _atom_site_adp_type
    _atom_site_calc_flag
    _atom_site_refinement_flags
    _atom_site_occupancy
    _atom_site_disorder_assembly
    _atom_site_disorder_group
    C C1 0.4992(5) 0.6921(5) 0.6807(2) 0.0414(8) Uani d . 1 . .
    H H1B 0.5975 0.7730 0.7019 0.050 Uiso calc R 1 . .
    H H1A 0.5525 0.6233 0.6407 0.050 Uiso calc R 1 . .
    C C2 0.4487(5) 0.5875(5) 0.7518(2) 0.0406(8) Uani d . 1 . .
    H H2A 0.5644 0.5267 0.7759 0.049 Uiso calc R 1 . .
    H H2B 0.4118 0.6591 0.7947 0.049 Uiso calc R 1 . .
    C C3 0.1170(5) 0.5531(5) 0.6809(2) 0.0389(8) Uani d . 1 . .
    H H3A 0.0599 0.6227 0.7194 0.047 Uiso calc R 1 . .
    H H3B 0.0205 0.4703 0.6603 0.047 Uiso calc R 1 . .
    C C4 0.1591(5) 0.6579(5) 0.6075(2) 0.0384(8) Uani d . 1 . .
    H H4A 0.2062 0.5856 0.5664 0.046 Uiso calc R 1 . .
    C C5 -0.0190(7) 0.7490(7) 0.5654(3) 0.0646(13) Uani d . 1 . .
    H H5A 0.0152 0.8117 0.5196 0.097 Uiso calc R 1 . .
    H H5B -0.0656 0.8218 0.6048 0.097 Uiso calc R 1 . .
    H H5C -0.1201 0.6716 0.5452 0.097 Uiso calc R 1 . .
    Cl Cl1 0.56264(14) 0.19954(12) 0.59443(6) 0.0442(4) Uani d . 1 . .
    N N1 0.2890(5) 0.4712(4) 0.7261(2) 0.0392(7) Uani d . 1 . .
    H H1C 0.3305 0.3941 0.6929 0.047 Uiso d R 1 . .
    N N2 0.3194(4) 0.7764(3) 0.63945(18) 0.0352(7) Uani d . 1 . .
    H H2D 0.3494 0.8369 0.5966 0.042 Uiso calc R 1 . .
    H H2C 0.2761 0.8453 0.6761 0.042 Uiso calc R 1 . .
    O O1 0.3667(7) 0.1613(7) 0.6079(3) 0.1041(16) Uani d . 1 . .
    O O2 0.5363(11) 0.2923(9) 0.5226(3) 0.154(3) Uani d . 1 . .
    O O3 0.6614(5) 0.2921(5) 0.6628(2) 0.0759(11) Uani d . 1 . .
    O O4 0.6557(9) 0.0550(9) 0.5835(6) 0.215(5) Uani d . 1 . .
loop_
    _atom_site_aniso_label
    _atom_site_aniso_U_11
    _atom_site_aniso_U_22
    _atom_site_aniso_U_33
    _atom_site_aniso_U_12
    _atom_site_aniso_U_13
    _atom_site_aniso_U_23
    C1 0.0355(18) 0.044(2) 0.046(2) -0.0020(15) 0.0098(15) 0.0026(16)
    C2 0.0404(19) 0.0397(19) 0.0410(19) 0.0043(15) 0.0037(15) 0.0042(15)
    C3 0.0395(19) 0.0380(18) 0.0401(18) -0.0068(15) 0.0095(15) -0.0047(15)
    C4 0.043(2) 0.0402(19) 0.0315(17) -0.0016(15) 0.0028(14) -0.0028(14)
    C5 0.054(3) 0.079(3) 0.056(3) 0.010(2) -0.007(2) 0.004(2)
    Cl1 0.0500(6) 0.0457(6) 0.0378(5) 0.0080(4) 0.0094(4) -0.0044(4)
    N1 0.0481(18) 0.0298(14) 0.0415(16) 0.0004(13) 0.0130(13) 0.0016(12)
    N2 0.0422(16) 0.0319(15) 0.0329(15) -0.0012(12) 0.0103(12) 0.0013(12)
    O1 0.089(3) 0.149(4) 0.080(3) -0.040(3) 0.034(2) -0.028(3)
    O2 0.196(7) 0.199(7) 0.067(3) -0.086(5) 0.017(3) 0.048(4)
    O3 0.072(2) 0.076(2) 0.074(2) 0.0078(18) -0.0083(19) -0.0251(19)
    O4 0.132(5) 0.151(5) 0.318(11) 0.089(4) -0.105(6) -0.155(7)
_geom_special_details
;
All e.s.d.'s (except the e.s.d. in the dihedral angle between two l.s. planes)
are estimated using the full covariance matrix. The cell e.s.d.'s are taken
into account individually in the estimation of e.s.d.'s in distances, angles
and torsion angles; correlations between e.s.d.'s in cell parameters are only
used when they are defined by crystal symmetry. An approximate (isotropic)
treatment of cell e.s.d.'s is used for estimating e.s.d.'s involving l.s.
planes.
;
loop_
    _geom_bond_atom_site_label_1
    _geom_bond_atom_site_label_2
    _geom_bond_site_symmetry_2
    _geom_bond_distance
    _geom_bond_publ_flag
    C1 N2 . 1.485(5) ?
    C1 C2 . 1.514(5) ?
    C1 H1B . 0.9700 ?
    C1 H1A . 0.9700 ?
    C2 N1 . 1.465(5) ?
    C2 H2A . 0.9700 ?
    C2 H2B . 0.9700 ?
    C3 N1 . 1.459(5) ?
    C3 C4 . 1.526(5) ?
    C3 H3A . 0.9700 ?
    C3 H3B . 0.9700 ?
    C4 N2 . 1.500(5) ?
    C4 C5 . 1.507(6) ?
    C4 H4A . 0.9800 ?
    C5 H5A . 0.9600 ?
    C5 H5B . 0.9600 ?
    C5 H5C . 0.9600 ?
    Cl1 O4 . 1.363(5) ?
    Cl1 O2 . 1.377(5) ?
    Cl1 O3 . 1.426(4) ?
    Cl1 O1 . 1.436(4) ?
    N1 H1C . 0.8998 ?
    N2 H2D . 0.9000 ?
    N2 H2C . 0.9000 ?
loop_
    _geom_angle_atom_site_label_1
    _geom_angle_atom_site_label_2
    _geom_angle_atom_site_label_3
    _geom_angle_site_symmetry_1
    _geom_angle_site_symmetry_3
    _geom_angle
    _geom_angle_publ_flag
    N2 C1 C2 . . 109.3(3) ?
    N2 C1 H1B . . 109.8 ?
    C2 C1 H1B . . 109.8 ?
    N2 C1 H1A . . 109.8 ?
    C2 C1 H1A . . 109.8 ?
    H1B C1 H1A . . 108.3 ?
    N1 C2 C1 . . 113.3(3) ?
    N1 C2 H2A . . 108.9 ?
    C1 C2 H2A . . 108.9 ?
    N1 C2 H2B . . 108.9 ?
    C1 C2 H2B . . 108.9 ?
    H2A C2 H2B . . 107.7 ?
    N1 C3 C4 . . 114.3(3) ?
    N1 C3 H3A . . 108.7 ?
    C4 C3 H3A . . 108.7 ?
    N1 C3 H3B . . 108.7 ?
    C4 C3 H3B . . 108.7 ?
    H3A C3 H3B . . 107.6 ?
    N2 C4 C5 . . 110.5(3) ?
    N2 C4 C3 . . 107.8(3) ?
    C5 C4 C3 . . 113.0(4) ?
    N2 C4 H4A . . 108.5 ?
    C5 C4 H4A . . 108.5 ?
    C3 C4 H4A . . 108.5 ?
    C4 C5 H5A . . 109.5 ?
    C4 C5 H5B . . 109.5 ?
    H5A C5 H5B . . 109.5 ?
    C4 C5 H5C . . 109.5 ?
    H5A C5 H5C . . 109.5 ?
    H5B C5 H5C . . 109.5 ?
    O4 Cl1 O2 . . 111.5(6) ?
    O4 Cl1 O3 . . 112.1(3) ?
    O2 Cl1 O3 . . 110.9(3) ?
    O4 Cl1 O1 . . 107.8(5) ?
    O2 Cl1 O1 . . 103.9(4) ?
    O3 Cl1 O1 . . 110.3(2) ?
    C3 N1 C2 . . 111.6(3) ?
    C3 N1 H1C . . 109.0 ?
    C2 N1 H1C . . 109.1 ?
    C1 N2 C4 . . 112.5(3) ?
    C1 N2 H2D . . 109.1 ?
    C4 N2 H2D . . 109.1 ?
    C1 N2 H2C . . 109.1 ?
    C4 N2 H2C . . 109.1 ?
    H2D N2 H2C . . 107.8 ?
loop_
    _geom_torsion_atom_site_label_1
    _geom_torsion_atom_site_label_2
    _geom_torsion_atom_site_label_3
    _geom_torsion_atom_site_label_4
    _geom_torsion_site_symmetry_1
    _geom_torsion_site_symmetry_2
    _geom_torsion_site_symmetry_3
    _geom_torsion_site_symmetry_4
    _geom_torsion
    _geom_torsion_publ_flag
    N2 C1 C2 N1 . . . . 54.6(4) ?
    N1 C3 C4 N2 . . . . -54.1(4) ?
    N1 C3 C4 C5 . . . . -176.4(3) ?
    C4 C3 N1 C2 . . . . 52.7(4) ?
    C1 C2 N1 C3 . . . . -52.3(4) ?
    C2 C1 N2 C4 . . . . -57.7(4) ?
    C5 C4 N2 C1 . . . . -179.4(3) ?
    C3 C4 N2 C1 . . . . 56.8(4) ?
loop_
    _geom_hbond_atom_site_label_D
    _geom_hbond_atom_site_label_H
    _geom_hbond_atom_site_label_A
    _geom_hbond_site_symmetry_A
    _geom_hbond_distance_DH
    _geom_hbond_distance_HA
    _geom_hbond_distance_DA
    _geom_hbond_angle_DHA
    N1 H1C O1 . 0.90 2.38 3.258(6) 166.3
    N1 H1C O3 . 0.90 2.54 3.250(5) 135.8
    N2 H2D O2 3_666 0.90 2.43 2.998(7) 121.1
    N2 H2C N1 2_556 0.90 1.99 2.883(4) 168.9
data_global
_journal_date_recd_electronic     2010-06-30
_journal_date_accepted     2010-07-17
_journal_name_full     'Acta Crystallographica, Section E'
_journal_year     2010
_journal_volume     66
_journal_issue      8
_journal_page_first     o2114
_journal_page_last     o2114
_journal_paper_category     QO
_journal_coeditor_code     RZ2472
_publ_contact_author_name     'Cong-hu Peng'
_publ_contact_author_address
;
Department of Chemical and Environmental Engineering,
Anyang Institute of Technology, Anyang 455000, People's Republic of China
;
_publ_contact_author_email     'ayitpch@yahoo.com.cn'
_publ_contact_author_fax     '+86-372-2909841'
_publ_contact_author_phone     '+86-372-2909841'
_publ_section_title
;
(+-)-2-Methylpiperazin-1-ium perchlorate
;
loop_
    _publ_author_name
    _publ_author_footnote
    _publ_author_address
    'Peng, Cong-Hu' .
;
Department of Chemical and Environmental Engineering
Anyang Institute of Technology
Anyang 455000, People's Republic of China
;
