# Supplementary material for: (±)-2-Methyl­piperazin-1-ium perchlorate
Source: Acta Crystallogr Sect E Struct Rep Online. 2010 Jul 24;66(Pt 8):o2114. doi: 10.1107/S160053681002862X (PMC3007435; doi:10.1107/S160053681002862X)
Supplement: Supplementary file 2 [file e-66-o2114-Isup2.hkl]

# 
# h,k,l, Fc-squared, Fo-squared, sigma(Fo-squared) and status flag 
# 
data_I
_shelx_title ' clz3-35b1 in P21/n' 
_shelx_refln_list_code          4 
_shelx_F_calc_maximum      140.84 
_exptl_crystal_F_000       424.00 
_reflns_d_resolution_high  0.7700 
 
loop_ 
 _symmetry_equiv_pos_as_xyz 
 'x, y, z' 
 '-x+1/2, y+1/2, -z+1/2' 
 '-x, -y, -z' 
 'x-1/2, -y-1/2, z-1/2' 
 
_cell_length_a     6.8977 
_cell_length_b     8.1292 
_cell_length_c    16.2201 
_cell_angle_alpha  90.000 
_cell_angle_beta   98.614 
_cell_angle_gamma  90.000 
 
_shelx_F_squared_multiplier     1.000 
 
loop_ 
 _refln_index_h 
 _refln_index_k 
 _refln_index_l 
 _refln_F_squared_calc 
 _refln_F_squared_meas 
 _refln_F_squared_sigma 
 _refln_observed_status 
   2   0   0     2412.60     2583.78     26.40 o 
   4   0   0      108.55       86.94      3.88 o 
   6   0   0       37.98       44.53      5.29 o 
   8   0   0       42.71       39.67      8.98 o 
   1   1   0      499.65      523.22      6.74 o 
   2   1   0     2826.38     2947.89     21.18 o 
   3   1   0      677.99      685.75     12.26 o 
   4   1   0      547.89      467.02      6.65 o 
   5   1   0      195.10      200.89      4.66 o 
   6   1   0      361.36      379.41      8.06 o 
   7   1   0       10.89       13.52      4.73 o 
   8   1   0        5.32        4.79      3.08 o 
   0   2   0     9491.56     9966.95     64.35 o 
   1   2   0       54.45       40.53      1.49 o 
   2   2   0     1954.21     1967.14     15.57 o 
   3   2   0       86.55       91.45      2.45 o 
   4   2   0       12.17       11.95      1.78 o 
   5   2   0      208.26      191.09      6.29 o 
   6   2   0       34.83       30.65      3.23 o 
   7   2   0        7.32        7.02      2.40 o 
   8   2   0       25.14       27.07      5.99 o 
   1   3   0      215.49      172.43      4.17 o 
   2   3   0     1937.98     1777.52     22.22 o 
   3   3   0      290.09      340.08      5.23 o 
   4   3   0       20.36        9.75      2.85 o 
   5   3   0        4.62        9.37      2.01 o 
   6   3   0       12.87       17.02      2.79 o 
   7   3   0      118.63      118.83     12.71 o 
   8   3   0        1.36       -0.28      3.55 o 
   0   4   0      980.01     1090.98     15.76 o 
   1   4   0       63.57       69.43      2.35 o 
   2   4   0        1.35        0.45      1.01 o 
   3   4   0      763.77      702.95     12.70 o 
   4   4   0        2.22       -0.03      1.29 o 
   5   4   0      450.27      425.22      9.56 o 
   6   4   0        0.04        1.49      2.33 o 
   7   4   0        1.88        3.91      3.00 o 
   8   4   0        1.25        5.10      7.11 o 
   1   5   0      385.98      361.31      6.83 o 
   2   5   0      179.64      208.13      5.22 o 
   3   5   0       21.40       13.11      2.51 o 
   4   5   0        5.47        3.35      2.61 o 
   5   5   0      107.90       97.58      5.38 o 
   6   5   0        0.11        0.85      2.44 o 
   7   5   0       63.07       60.97      6.98 o 
   0   6   0       40.10       50.31      3.08 o 
   1   6   0      196.46      261.92      6.50 o 
   2   6   0        0.25        2.24      1.69 o 
   3   6   0       80.36      119.84      5.94 o 
   4   6   0        0.67        1.17      1.84 o 
   5   6   0      102.95       99.87      6.76 o 
   6   6   0        1.69        4.38      3.29 o 
   7   6   0       23.17       19.38     12.81 o 
   1   7   0       50.90       49.55      3.45 o 
   2   7   0        9.45        2.67      1.94 o 
   3   7   0        4.41        3.56      3.28 o 
   4   7   0       84.29       81.05      4.78 o 
   5   7   0       10.74       17.76      3.88 o 
   6   7   0        0.98        3.13      3.22 o 
   0   8   0      254.67      238.26     12.66 o 
   1   8   0       13.36       16.44      2.69 o 
   2   8   0       82.93       78.12      4.73 o 
   3   8   0       34.94       33.37      4.20 o 
   4   8   0        0.29        1.98      2.33 o 
   5   8   0        6.34        2.86      3.82 o 
   1   9   0        0.13        3.42      3.86 o 
   2   9   0       99.82       93.31      6.48 o 
   3   9   0        1.43        0.74      2.30 o 
   4   9   0       18.88       13.14      4.08 o 
   0  10   0       30.39       39.82      7.63 o 
   1  10   0       37.78       46.53      5.66 o 
   2  10   0       45.87       47.40      5.64 o 
  -7   0   1       65.32       59.63      6.33 o 
  -5   0   1       58.93       66.31      5.51 o 
  -3   0   1       12.29        8.92      1.26 o 
  -1   0   1     1515.51     1795.95     14.30 o 
   1   0   1    16452.29    16083.55     83.69 o 
   3   0   1     1038.47     1004.84     17.76 o 
   5   0   1      121.23      106.27      4.81 o 
   7   0   1       77.10       48.66      4.53 o 
  -8   1   1       11.14       16.68      4.93 o 
  -7   1   1       85.30       79.14      6.57 o 
  -6   1   1       79.13       70.39      5.21 o 
  -5   1   1      290.64      325.86     11.78 o 
  -4   1   1        2.60        2.28      0.95 o 
  -3   1   1     1689.09     1505.02     25.35 o 
  -2   1   1        1.34        2.75      0.90 o 
  -1   1   1      299.18      361.66      2.07 o 
   1   1   1     7922.99     9351.39     38.93 o 
   2   1   1       12.49       11.25      0.79 o 
   3   1   1        3.61        4.56      1.09 o 
   4   1   1       76.21       75.86      2.42 o 
   5   1   1        7.48       15.78      3.44 o 
   6   1   1      215.56      196.38      5.59 o 
   7   1   1        6.50        8.85      3.46 o 
   8   1   1        2.68       -0.49      2.56 o 
  -8   2   1        2.44        0.92      2.63 o 
  -7   2   1       39.99       39.42      5.67 o 
  -6   2   1       84.73       77.80      3.25 o 
  -5   2   1       76.86       72.50      3.12 o 
  -4   2   1       86.08       78.54      2.49 o 
  -3   2   1      225.94      151.59      3.03 o 
  -2   2   1      209.65      217.30      2.70 o 
  -1   2   1     5034.69     5448.44     40.76 o 
   0   2   1     3402.39     3609.77     19.76 o 
   1   2   1      346.64      311.24      3.86 o 
   2   2   1     3576.32     3975.22     29.73 o 
   3   2   1      333.49      279.80      4.41 o 
   4   2   1        0.04        0.35      0.93 o 
   5   2   1      303.94      302.42      8.27 o 
   6   2   1       12.35       14.28      2.36 o 
   7   2   1       32.32       31.72      3.54 o 
   8   2   1        0.42       -3.85      3.96 o 
  -8   3   1       24.42       29.76      6.33 o 
  -7   3   1       34.51       32.14      3.55 o 
  -6   3   1       60.46       60.19      3.91 o 
  -5   3   1      159.40      166.44      4.42 o 
  -4   3   1      688.64      679.81     10.05 o 
  -3   3   1       34.53       81.99      2.09 o 
  -2   3   1       83.73      109.69      2.92 o 
  -1   3   1        2.43        1.19      0.80 o 
   0   3   1      331.48      268.82      3.19 o 
   1   3   1      425.59      337.94      4.84 o 
   2   3   1      560.64      543.09      8.87 o 
   3   3   1     1105.85      830.22     21.62 o 
   4   3   1      720.13      730.34     16.13 o 
   5   3   1        2.59        3.85      1.51 o 
   6   3   1      116.64      116.38      4.58 o 
   7   3   1        5.72        5.17      3.16 o 
   8   3   1       15.38       20.31     13.49 o 
  -8   4   1        2.40        0.37      3.69 o 
  -7   4   1        6.25        5.63      3.18 o 
  -6   4   1       92.76      101.01      5.86 o 
  -5   4   1        0.02        1.84      1.46 o 
  -4   4   1       23.85       17.74      2.07 o 
  -3   4   1       64.81       54.28      2.61 o 
  -2   4   1       71.85       46.41      2.19 o 
  -1   4   1      122.86      150.73      3.54 o 
   0   4   1       25.32       10.11      1.01 o 
   1   4   1       35.86       46.25      2.07 o 
   2   4   1      256.99      236.97     11.26 o 
   3   4   1      866.46      993.66     15.20 o 
   4   4   1      691.99      653.59     12.09 o 
   5   4   1       20.32       26.93      4.11 o 
   6   4   1       40.37       48.06      3.84 o 
   7   4   1        6.21       13.26      3.61 o 
   8   4   1        0.01        1.94      5.13 o 
  -7   5   1        6.51        5.39      3.80 o 
  -6   5   1       22.55       19.60      4.16 o 
  -5   5   1       10.63        7.01      3.31 o 
  -4   5   1       71.60       56.01      3.33 o 
  -3   5   1       53.29       59.83      3.19 o 
  -2   5   1       99.10       84.05      3.43 o 
  -1   5   1       31.52       18.57      1.89 o 
   0   5   1      282.47      270.43      6.00 o 
   1   5   1       93.27      127.44      3.99 o 
   2   5   1      122.36       90.61      3.59 o 
   3   5   1        9.07       16.91      2.13 o 
   4   5   1      204.57      228.96      6.59 o 
   5   5   1       16.97       18.09      2.58 o 
   6   5   1       82.19       71.46      5.57 o 
   7   5   1        6.34       14.76      4.01 o 
  -7   6   1        0.60        1.30      3.12 o 
  -6   6   1       51.66       65.87      6.46 o 
  -5   6   1       25.53       39.36      4.30 o 
  -4   6   1      113.59      135.51      5.41 o 
  -3   6   1      330.88      287.73     10.44 o 
  -2   6   1       21.98       16.74      2.51 o 
  -1   6   1       46.64       59.49      3.13 o 
   0   6   1        1.57        5.38      1.24 o 
   1   6   1       82.98       78.19      3.65 o 
   2   6   1      920.91     1105.10     19.61 o 
   3   6   1        6.53        4.95      2.43 o 
   4   6   1       50.75       57.18      3.81 o 
   5   6   1       31.64       20.34      3.12 o 
   6   6   1        1.24        0.05      4.07 o 
   7   6   1        3.99        5.18     10.04 o 
  -6   7   1        2.65        7.64      3.61 o 
  -5   7   1       13.10       17.29      4.30 o 
  -4   7   1       69.21       74.99      4.56 o 
  -3   7   1      252.86      282.72      9.21 o 
  -2   7   1       12.79       20.68      2.67 o 
  -1   7   1       32.40       32.77      2.94 o 
   0   7   1      153.35      147.99      6.24 o 
   1   7   1      157.25      197.36      6.32 o 
   2   7   1        0.46        1.03      1.98 o 
   3   7   1        0.98        1.91      2.26 o 
   4   7   1      112.87      100.48      5.42 o 
   5   7   1        7.86        3.76      2.79 o 
   6   7   1       14.43       16.30     10.00 o 
  -5   8   1       14.52       33.64      6.06 o 
  -4   8   1        4.49        4.65      3.19 o 
  -3   8   1       37.51       45.18      3.94 o 
  -2   8   1        4.64        9.55      3.38 o 
  -1   8   1      128.57      138.19      6.89 o 
   0   8   1        9.23        6.67      2.86 o 
   1   8   1       55.99       51.36      3.77 o 
   2   8   1       45.12       45.47      4.05 o 
   3   8   1       21.15       23.06      3.42 o 
   4   8   1       82.85       84.73      5.51 o 
   5   8   1        1.15        1.00      3.60 o 
  -4   9   1        1.47       -2.26      3.30 o 
  -3   9   1       18.52       12.40      3.58 o 
  -2   9   1        3.40        3.32      3.03 o 
  -1   9   1       12.95       17.03      3.68 o 
   0   9   1       38.38       41.84      5.78 o 
   1   9   1        4.30       -1.81      2.68 o 
   2   9   1        7.54        7.83      3.35 o 
   3   9   1       32.81       29.68      4.17 o 
   4   9   1       27.17       20.98      5.55 o 
  -2  10   1        0.70        1.50      3.15 o 
  -1  10   1      130.84      123.45      8.87 o 
   0  10   1       63.52       52.89      5.82 o 
   1  10   1       12.31        3.91      3.43 o 
   2  10   1        4.38       10.12      4.34 o 
  -8   0   2        1.33        2.91      5.70 o 
  -6   0   2        0.65        4.26      2.35 o 
  -4   0   2      676.97      603.46     15.87 o 
  -2   0   2     6276.87     6135.61    151.88 o 
   2   0   2      588.27      727.12      9.44 o 
   4   0   2      579.62      561.75     11.97 o 
   6   0   2       14.15       13.42      2.85 o 
   8   0   2        6.74       -3.17      4.04 o 
  -8   1   2       27.43       29.53      6.69 o 
  -7   1   2       19.79       30.94      3.75 o 
  -6   1   2      414.20      397.29     18.25 o 
  -5   1   2      139.25      128.52      5.27 o 
  -4   1   2      963.07      896.92     20.79 o 
  -3   1   2        5.34       10.28      0.78 o 
  -2   1   2        8.00       10.22      1.09 o 
  -1   1   2     3102.80     3317.78     17.71 o 
   0   1   2      758.17     1046.79      4.93 o 
   1   1   2        0.53       10.31      0.86 o 
   2   1   2      585.26      554.97     13.45 o 
   3   1   2      419.32      471.02      6.07 o 
   4   1   2        3.48        1.65      1.96 o 
   5   1   2       34.30       31.93      3.46 o 
   6   1   2      119.45      113.13      4.55 o 
   7   1   2       22.47       21.78      2.60 o 
   8   1   2       54.62       50.64      6.70 o 
  -8   2   2       15.41       15.99      3.91 o 
  -7   2   2       37.39       34.09      3.95 o 
  -6   2   2        0.42       10.53      3.84 o 
  -5   2   2      141.37      133.36      6.87 o 
  -4   2   2      702.75      677.72      8.65 o 
  -3   2   2       13.70       27.01      1.39 o 
  -2   2   2      594.11      472.34      7.28 o 
  -1   2   2      193.19      214.96      2.50 o 
   0   2   2     3615.94     4183.35     26.41 o 
   1   2   2     1085.91     1132.52     16.30 o 
   2   2   2      252.08      268.85      3.42 o 
   3   2   2     1824.97     2124.33     22.93 o 
   4   2   2      157.05      128.30      4.70 o 
   5   2   2        4.74        3.97      1.53 o 
   6   2   2      168.19      172.34      5.14 o 
   7   2   2        4.99        4.85      2.39 o 
   8   2   2        2.18       -1.79      3.24 o 
  -8   3   2       15.90       16.47      5.15 o 
  -7   3   2       39.74       32.72      3.55 o 
  -6   3   2      268.47      274.08      9.01 o 
  -5   3   2      146.73      148.42      5.90 o 
  -4   3   2     1039.08     1035.66     13.81 o 
  -3   3   2      206.50      187.31      3.15 o 
  -2   3   2      157.23      132.87      2.68 o 
  -1   3   2       51.82       55.31      1.55 o 
   0   3   2       18.60        9.49      1.49 o 
   1   3   2     1234.28     1135.19     12.60 o 
   2   3   2       66.61       34.92      1.75 o 
   3   3   2       88.44       93.66      2.84 o 
   4   3   2      119.42       70.62      2.49 o 
   5   3   2      387.07      427.41     10.15 o 
   6   3   2       16.72       15.92      2.13 o 
   7   3   2        1.92        3.48      2.64 o 
   8   3   2        0.01        1.94      3.43 o 
  -8   4   2       11.28        6.21      5.27 o 
  -7   4   2       48.75       57.03      7.47 o 
  -6   4   2       54.50       51.97      5.28 o 
  -5   4   2      194.66      184.29     11.48 o 
  -4   4   2      193.18      157.70      9.08 o 
  -3   4   2      813.89      755.76     11.59 o 
  -2   4   2      835.98      854.97     12.87 o 
  -1   4   2      466.45      293.92      4.24 o 
   0   4   2        3.72        2.31      1.77 o 
   1   4   2      811.66      810.78     11.19 o 
   2   4   2      191.18      256.55      6.18 o 
   3   4   2      458.07      424.56      8.31 o 
   4   4   2       89.58       82.81      3.76 o 
   5   4   2       10.17        8.55      2.16 o 
   6   4   2        4.19        4.05      2.04 o 
   7   4   2       20.79       15.70      3.72 o 
   8   4   2        2.65        1.63      3.67 o 
  -7   5   2        1.37        3.43      3.31 o 
  -6   5   2        2.06        1.64      2.47 o 
  -5   5   2      251.90      257.47      9.26 o 
  -4   5   2        2.73        1.32      2.00 o 
  -3   5   2      342.89      338.16      7.41 o 
  -2   5   2      257.98      212.88      5.40 o 
  -1   5   2       11.09       22.25      1.79 o 
   0   5   2        4.34        1.10      0.93 o 
   1   5   2      107.02       92.54      3.45 o 
   2   5   2       16.73       27.38      2.29 o 
   3   5   2      416.25      456.18      9.57 o 
   4   5   2       13.23       22.12      2.53 o 
   5   5   2      186.18      193.91      6.34 o 
   6   5   2        0.02       -1.23      2.63 o 
   7   5   2        0.18       -2.16      4.48 o 
  -7   6   2        5.69       -1.01      3.31 o 
  -6   6   2        3.72        2.42      3.28 o 
  -5   6   2        9.35       25.34      3.87 o 
  -4   6   2        2.92        4.94      2.05 o 
  -3   6   2       11.25       13.62      2.38 o 
  -2   6   2      118.05      124.39      4.50 o 
  -1   6   2      157.17      186.02      4.27 o 
   0   6   2        5.43        9.88      1.42 o 
   1   6   2      178.48      219.97      6.01 o 
   2   6   2        0.20        2.24      1.75 o 
   3   6   2      598.75      566.59     15.40 o 
   4   6   2       26.48       19.18      2.94 o 
   5   6   2       12.62       21.99      3.36 o 
   6   6   2       33.33       28.28      4.67 o 
   7   6   2       12.67        7.01      4.59 o 
  -6   7   2       23.75       23.27      4.66 o 
  -5   7   2       63.87       77.35      7.12 o 
  -4   7   2        0.45        1.50      1.98 o 
  -3   7   2      243.16      287.17      8.62 o 
  -2   7   2        6.05       12.96      3.86 o 
  -1   7   2       24.40       26.58      2.67 o 
   0   7   2      112.65      148.21      7.09 o 
   1   7   2       72.35       64.82      4.04 o 
   2   7   2       94.86       91.12      6.00 o 
   3   7   2       43.68       44.45      4.29 o 
   4   7   2       12.24        9.72      3.29 o 
   5   7   2       68.03       59.53      4.32 o 
   6   7   2        0.70        6.57      5.45 o 
  -5   8   2       46.84       35.04      5.11 o 
  -4   8   2       24.89       39.60      4.78 o 
  -3   8   2        0.84        4.05      2.36 o 
  -2   8   2       79.40       84.55      4.89 o 
  -1   8   2        0.81        4.40      2.64 o 
   0   8   2        0.13       -1.62      2.38 o 
   1   8   2      131.81      112.61      5.44 o 
   2   8   2      115.74      122.34      6.00 o 
   3   8   2       13.13       26.01      3.58 o 
   4   8   2       30.44       35.02      3.96 o 
   5   8   2        1.33        4.33      4.07 o 
  -4   9   2       14.39        7.82      3.75 o 
  -3   9   2        1.94        0.49      2.57 o 
  -2   9   2       26.15       36.43      4.62 o 
  -1   9   2        9.57        6.71      3.07 o 
   0   9   2       73.79       56.02      5.39 o 
   1   9   2       49.28       52.36      5.24 o 
   2   9   2        7.51       11.75      3.52 o 
   3   9   2        0.81       -0.37      2.20 o 
   4   9   2        0.24        4.76      4.43 o 
  -2  10   2        1.41        2.00      3.33 o 
  -1  10   2        1.64        1.29      3.01 o 
   0  10   2        1.29       -0.02      2.42 o 
   1  10   2       18.23       22.39      7.37 o 
   2  10   2        6.67        4.13      3.49 o 
  -7   0   3       26.65       25.60      5.29 o 
  -5   0   3      442.68      434.83     21.79 o 
  -3   0   3     3398.76     2960.50     80.35 o 
  -1   0   3        0.66       26.26      0.83 o 
   1   0   3     3784.47     4586.61     36.75 o 
   3   0   3      395.96      380.12      7.31 o 
   5   0   3     2073.31     2095.60     40.66 o 
   7   0   3       24.21       28.56      4.03 o 
  -8   1   3        7.31       -3.37      3.37 o 
  -7   1   3        0.03        0.75      2.21 o 
  -6   1   3        0.16        3.37      1.85 o 
  -5   1   3      161.35      157.40      5.44 o 
  -4   1   3      124.13       99.06      4.04 o 
  -3   1   3      252.22      293.50      4.77 o 
  -2   1   3      232.09      248.13      6.26 o 
  -1   1   3    19834.73    21636.91    178.90 o 
   0   1   3      666.65      713.90      5.35 o 
   1   1   3     4403.79     4605.15     47.86 o 
   2   1   3        4.74        9.83      0.87 o 
   3   1   3      233.90      199.25      3.65 o 
   4   1   3      114.06      136.04      3.46 o 
   5   1   3        4.69        4.09      2.00 o 
   6   1   3       31.53       28.22      2.97 o 
   7   1   3       76.30       59.90      3.80 o 
   8   1   3        5.91       11.64      5.83 o 
  -8   2   3       10.37        6.41      3.64 o 
  -7   2   3        8.72        8.68      2.46 o 
  -6   2   3        0.02        2.97      1.90 o 
  -5   2   3      301.98      356.73      8.00 o 
  -4   2   3       36.12       23.79      1.80 o 
  -3   2   3     1726.16     1492.73     17.85 o 
  -2   2   3        6.92        6.61      0.87 o 
  -1   2   3     4101.42     4237.52     32.12 o 
   0   2   3     1974.95     1985.61     14.38 o 
   1   2   3       43.48       54.15      1.17 o 
   2   2   3      446.65      578.55      8.74 o 
   3   2   3      214.69      163.42      4.19 o 
   4   2   3      163.21      172.36      4.09 o 
   5   2   3      520.43      484.83      9.98 o 
   6   2   3        4.80        2.23      1.62 o 
   7   2   3       22.08       25.42      2.75 o 
   8   2   3        5.86        4.37      3.97 o 
  -8   3   3        0.37        3.02      4.42 o 
  -7   3   3        3.76        6.79      2.68 o 
  -6   3   3      422.10      421.07     15.89 o 
  -5   3   3       19.33       19.56      2.42 o 
  -4   3   3      509.30      498.19     11.16 o 
  -3   3   3       54.20       33.77      2.05 o 
  -2   3   3       55.70       73.68      3.06 o 
  -1   3   3     1467.00     1404.66     12.89 o 
   0   3   3      123.66      105.92      1.89 o 
   1   3   3        0.99        0.12      0.73 o 
   2   3   3       55.55       48.47      1.44 o 
   3   3   3      417.04      378.81      6.02 o 
   4   3   3      255.46      238.20      5.27 o 
   5   3   3        1.64       11.63      1.83 o 
   6   3   3       39.77       39.36      2.92 o 
   7   3   3       60.64       55.14      5.32 o 
   8   3   3       21.76       23.24      5.78 o 
  -8   4   3       19.24       25.61      6.83 o 
  -7   4   3        1.09       -2.59      3.75 o 
  -6   4   3       13.71       13.72      3.39 o 
  -5   4   3       32.19       32.54      2.70 o 
  -4   4   3        1.20        5.09      1.12 o 
  -3   4   3      307.32      303.56      4.89 o 
  -2   4   3      544.06      398.12      5.61 o 
  -1   4   3       38.13       50.72      2.54 o 
   0   4   3      616.34      515.10      9.73 o 
   1   4   3      481.11      490.41      7.69 o 
   2   4   3     1003.80     1076.13     15.39 o 
   3   4   3        5.01       21.03      2.33 o 
   4   4   3       92.20       98.64      3.95 o 
   5   4   3       38.76       31.47      4.22 o 
   6   4   3      173.02      151.59      5.93 o 
   7   4   3        1.40        0.87      3.13 o 
  -7   5   3        3.30        0.42      2.56 o 
  -6   5   3      116.99      102.37      6.31 o 
  -5   5   3       60.49       72.97      6.44 o 
  -4   5   3      972.42      980.05     33.45 o 
  -3   5   3      257.87      329.18      7.39 o 
  -2   5   3      115.72      146.13      4.19 o 
  -1   5   3       19.69       43.77      1.88 o 
   0   5   3        6.77        5.51      1.10 o 
   1   5   3       38.80       46.49      3.02 o 
   2   5   3      146.73      197.16      5.98 o 
   3   5   3       31.23       26.43      2.61 o 
   4   5   3      473.54      416.94     11.27 o 
   5   5   3        0.17        1.25      1.85 o 
   6   5   3        4.83        5.59      2.83 o 
   7   5   3        0.57       -3.57      4.79 o 
  -7   6   3        0.01        1.87      3.58 o 
  -6   6   3       37.55       32.29      4.74 o 
  -5   6   3       24.84       32.79      4.10 o 
  -4   6   3        3.76        2.96      1.81 o 
  -3   6   3       31.73       20.03      3.55 o 
  -2   6   3      234.53      293.95      7.26 o 
  -1   6   3       31.84       26.20      1.93 o 
   0   6   3      385.60      375.16     12.60 o 
   1   6   3        4.02       13.91      2.09 o 
   2   6   3        2.07        1.59      1.67 o 
   3   6   3        0.06        2.41      1.83 o 
   4   6   3        0.02        0.04      1.62 o 
   5   6   3        3.52        3.55      2.17 o 
   6   6   3       53.26       65.68      9.73 o 
  -6   7   3        1.14        1.92      4.49 o 
  -5   7   3       11.03       13.09      3.97 o 
  -4   7   3       14.59       23.97      3.93 o 
  -3   7   3       34.55       39.85      3.49 o 
  -2   7   3      158.91      150.63      5.72 o 
  -1   7   3       81.33       98.76      4.32 o 
   0   7   3        0.02       -1.87      1.87 o 
   1   7   3       28.33       26.14      2.78 o 
   2   7   3       49.16       54.97      3.95 o 
   3   7   3       15.69       31.05      7.78 o 
   4   7   3       33.52       42.02      5.22 o 
   5   7   3        3.82        6.01      3.06 o 
   6   7   3        1.06        6.39      8.58 o 
  -5   8   3        3.97        6.26      3.48 o 
  -4   8   3        0.00       -2.16      2.64 o 
  -3   8   3       16.60       21.87      3.17 o 
  -2   8   3       24.99       29.79      3.33 o 
  -1   8   3        7.11        4.51      2.67 o 
   0   8   3       18.65       32.04      4.10 o 
   1   8   3       38.57       51.50      4.06 o 
   2   8   3       56.28       61.01      4.35 o 
   3   8   3      129.31      108.62      6.79 o 
   4   8   3        8.34       11.06      4.03 o 
   5   8   3       45.87       37.76      7.16 o 
  -4   9   3       15.93       11.13      6.45 o 
  -3   9   3        8.81       14.93      5.30 o 
  -2   9   3        8.35       12.73      3.98 o 
  -1   9   3      137.42      131.82      7.55 o 
   0   9   3       31.80       27.65      5.39 o 
   1   9   3       67.47       51.29      5.47 o 
   2   9   3        1.29        0.29      3.20 o 
   3   9   3        3.80        2.81      2.98 o 
   4   9   3        0.30        0.19      3.87 o 
  -2  10   3        0.91        4.92      5.52 o 
  -1  10   3        1.78        5.99      3.82 o 
   0  10   3        2.82        3.45      3.77 o 
   1  10   3       51.71       49.78      5.91 o 
   2  10   3        1.52        8.32      4.60 o 
  -8   0   4        7.82        7.33      7.76 o 
  -6   0   4      102.24      152.37      9.46 o 
  -4   0   4     1130.27     1059.58     24.56 o 
  -2   0   4      239.60      203.07      3.42 o 
   0   0   4     5395.47     5821.73     47.07 o 
   2   0   4        0.48       -0.44      0.80 o 
   4   0   4      331.51      406.66     12.55 o 
   6   0   4      249.85      240.89      9.16 o 
   8   0   4       15.34        2.33      6.01 o 
  -8   1   4       17.63       25.60      5.20 o 
  -7   1   4       77.26       64.61      5.14 o 
  -6   1   4       10.12        9.96      2.26 o 
  -5   1   4        1.26       -0.17      1.31 o 
  -4   1   4       49.17       53.81      2.52 o 
  -3   1   4      131.21      105.57      2.71 o 
  -2   1   4     1843.19     1739.20     18.39 o 
  -1   1   4     2916.40     2893.15     19.50 o 
   0   1   4     1730.67     1964.71     11.22 o 
   1   1   4     2289.09     2324.16     11.55 o 
   2   1   4      140.58      122.95      2.13 o 
   3   1   4       72.55       76.30      2.71 o 
   4   1   4        2.69        7.07      1.42 o 
   5   1   4        4.55       12.01      1.95 o 
   6   1   4      228.54      242.94      7.35 o 
   7   1   4        0.33        2.86      2.87 o 
   8   1   4        2.54       -2.18      3.87 o 
  -8   2   4       41.58       29.78      4.81 o 
  -7   2   4        2.57        4.12      2.24 o 
  -6   2   4        0.89       10.36      2.65 o 
  -5   2   4      138.25      146.49      6.10 o 
  -4   2   4      491.88      463.90      8.24 o 
  -3   2   4        8.08        7.82      1.44 o 
  -2   2   4      281.92      301.74      3.34 o 
  -1   2   4       91.05       64.84      1.43 o 
   0   2   4     4077.37     4167.97     29.80 o 
   1   2   4     1137.60     1096.09      9.06 o 
   2   2   4       47.76       80.93      1.80 o 
   3   2   4      807.45      902.60     16.24 o 
   4   2   4      302.73      229.44      4.97 o 
   5   2   4      447.14      473.17     10.25 o 
   6   2   4        0.86        0.40      1.54 o 
   7   2   4       60.87       46.08      4.29 o 
   8   2   4       53.21       55.30      6.57 o 
  -8   3   4        8.30       11.34      9.44 o 
  -7   3   4       20.74       19.79      2.97 o 
  -6   3   4        0.82       -1.82      1.82 o 
  -5   3   4      140.46      142.82      5.03 o 
  -4   3   4      257.02      244.42      5.98 o 
  -3   3   4       38.36       23.52      2.84 o 
  -2   3   4      886.61      894.84      9.62 o 
  -1   3   4        5.27        3.28      0.79 o 
   0   3   4        0.27       10.25      1.18 o 
   1   3   4     2506.54     2588.28     26.39 o 
   2   3   4      281.46      266.80      3.83 o 
   3   3   4      142.29      148.53      3.26 o 
   4   3   4        7.62       12.55      1.68 o 
   5   3   4        3.12        5.52      1.81 o 
   6   3   4       82.08       83.60      4.71 o 
   7   3   4        0.98        5.70      2.94 o 
   8   3   4       27.65       34.78      6.31 o 
  -8   4   4        0.08       -5.09      5.09 o 
  -7   4   4       43.48       37.52      4.85 o 
  -6   4   4       10.72       12.10      2.38 o 
  -5   4   4       59.32       43.20      3.78 o 
  -4   4   4       32.64       40.49      3.38 o 
  -3   4   4       57.75       30.48      1.60 o 
  -2   4   4       12.40       12.99      1.22 o 
  -1   4   4       39.38       16.28      1.35 o 
   0   4   4       34.35       32.64      1.55 o 
   1   4   4        0.16        1.68      0.91 o 
   2   4   4       72.28       77.99      2.81 o 
   3   4   4        7.20        4.11      2.09 o 
   4   4   4       14.09        7.45      2.02 o 
   5   4   4      219.99      224.42      6.91 o 
   6   4   4        0.25       -1.99      2.21 o 
   7   4   4       42.68       43.01      6.60 o 
  -7   5   4       46.65       32.87      4.81 o 
  -6   5   4        4.60        8.65      4.25 o 
  -5   5   4       23.20       32.57      6.61 o 
  -4   5   4      630.31      632.84     16.23 o 
  -3   5   4      300.03      343.17      9.85 o 
  -2   5   4       71.03      114.37      3.08 o 
  -1   5   4      115.53       69.78      2.44 o 
   0   5   4        0.84        2.52      1.26 o 
   1   5   4      549.25      641.77     11.02 o 
   2   5   4      280.43      347.74      7.98 o 
   3   5   4      109.88      127.44      4.61 o 
   4   5   4        0.93        6.29      3.15 o 
   5   5   4       14.34       16.09      3.61 o 
   6   5   4        0.69       -1.20      2.58 o 
   7   5   4        6.06        4.97      4.34 o 
  -7   6   4        4.39       -2.86      4.16 o 
  -6   6   4        5.63        4.40      3.19 o 
  -5   6   4        1.47        2.46      2.53 o 
  -4   6   4       46.70       54.26      4.35 o 
  -3   6   4        4.13       15.66      2.35 o 
  -2   6   4       38.18       20.85      2.31 o 
  -1   6   4      437.79      446.61      8.03 o 
   0   6   4      148.70      156.72      3.92 o 
   1   6   4      102.40       71.00      6.49 o 
   2   6   4      144.86      157.71      5.59 o 
   3   6   4      384.28      420.15     10.36 o 
   4   6   4        7.38        5.71      2.70 o 
   5   6   4       52.26       41.65      5.70 o 
   6   6   4        1.79        6.84      4.08 o 
  -6   7   4       38.21       35.91      5.84 o 
  -5   7   4       22.17       28.85      5.13 o 
  -4   7   4       53.22       66.52      7.05 o 
  -3   7   4        0.20        1.60      3.09 o 
  -2   7   4      326.25      385.53     11.90 o 
  -1   7   4        8.57       14.91      1.91 o 
   0   7   4       95.06       94.87      4.38 o 
   1   7   4      223.30      200.32      6.37 o 
   2   7   4       45.06       33.20      4.95 o 
   3   7   4       53.92       62.49      4.23 o 
   4   7   4       19.55       22.92      4.79 o 
   5   7   4        0.98        3.33      2.98 o 
   6   7   4       20.62       28.95      6.47 o 
  -5   8   4        1.25        3.96      3.23 o 
  -4   8   4       20.55       23.69      4.00 o 
  -3   8   4        7.30        2.78      2.83 o 
  -2   8   4        3.55        9.29      2.87 o 
  -1   8   4      224.02      210.59      8.40 o 
   0   8   4       63.83       78.62      5.42 o 
   1   8   4       39.90       35.59      3.58 o 
   2   8   4       27.32       28.26      3.66 o 
   3   8   4       15.33       14.01      3.73 o 
   4   8   4       23.45       25.96      4.74 o 
   5   8   4        8.49       11.96      5.49 o 
  -4   9   4       54.71       73.93      8.19 o 
  -3   9   4        6.50        8.10      4.16 o 
  -2   9   4       56.68       65.16      5.59 o 
  -1   9   4        3.56        7.16      3.06 o 
   0   9   4      100.48       88.22      6.21 o 
   1   9   4       20.09       24.02      4.22 o 
   2   9   4        7.88       11.17      3.68 o 
   3   9   4        8.55        7.99      3.68 o 
   4   9   4        0.04       -3.41      4.25 o 
  -2  10   4        2.32        6.37      4.39 o 
  -1  10   4        4.24        7.20      3.60 o 
   0  10   4        7.39       12.03      4.09 o 
   1  10   4        0.98        3.51      4.48 o 
   2  10   4       29.49       37.26      6.93 o 
  -7   0   5      123.49      137.24     10.33 o 
  -5   0   5      464.14      494.09     23.75 o 
  -3   0   5      306.36      233.94     29.19 o 
  -1   0   5      576.74      575.88     10.94 o 
   1   0   5     1474.35     1568.19     15.87 o 
   3   0   5       26.90       14.78      2.28 o 
   5   0   5      521.21      625.99     16.65 o 
   7   0   5       72.62       59.00      5.35 o 
  -8   1   5        0.14        1.34      2.81 o 
  -7   1   5       28.78       25.29      4.01 o 
  -6   1   5       53.86       53.98      4.76 o 
  -5   1   5      681.72      755.46     24.46 o 
  -4   1   5        2.32       -0.25      1.10 o 
  -3   1   5     1009.41      858.07     11.17 o 
  -2   1   5      638.58      666.20     13.11 o 
  -1   1   5     1884.69     2163.99     16.51 o 
   0   1   5     3788.96     3743.42     24.63 o 
   1   1   5      187.77      176.60      2.94 o 
   2   1   5     1067.77     1160.15     11.71 o 
   3   1   5        0.47        3.12      1.12 o 
   4   1   5       42.90       35.05      2.16 o 
   5   1   5        3.54       13.69      2.03 o 
   6   1   5        2.82        6.87      3.08 o 
   7   1   5       22.77       20.29      2.90 o 
   8   1   5        0.28        6.52      8.75 o 
  -8   2   5        2.08        0.07      2.51 o 
  -7   2   5      365.42      361.09     18.57 o 
  -6   2   5       53.51       49.24      5.08 o 
  -5   2   5      155.98      187.51      5.89 o 
  -4   2   5       61.24       77.24      3.32 o 
  -3   2   5        4.17        2.10      1.77 o 
  -2   2   5       12.46        3.67      0.65 o 
  -1   2   5      403.18      530.39      6.46 o 
   0   2   5      186.08      159.41      2.24 o 
   1   2   5      156.72      168.84      3.11 o 
   2   2   5      277.80      393.26      7.47 o 
   3   2   5        2.32        1.56      1.23 o 
   4   2   5       54.28       82.31      3.46 o 
   5   2   5       29.71       18.83      2.14 o 
   6   2   5       39.97       50.54      3.37 o 
   7   2   5       40.73       32.24      3.55 o 
   8   2   5       41.89       24.11     17.72 o 
  -8   3   5       39.98       49.41      8.58 o 
  -7   3   5        5.73        7.41      4.70 o 
  -6   3   5       23.65       30.27      3.57 o 
  -5   3   5       50.91       53.14      3.39 o 
  -4   3   5       44.38       62.24      3.12 o 
  -3   3   5      913.31      950.20     20.23 o 
  -2   3   5      468.07      431.94      6.84 o 
  -1   3   5      603.56      854.37      9.36 o 
   0   3   5      815.31      616.25      6.97 o 
   1   3   5      643.88      807.90      9.85 o 
   2   3   5     1900.54     2169.63     22.20 o 
   3   3   5       15.36       16.56      1.44 o 
   4   3   5       21.42       27.90      3.60 o 
   5   3   5       41.78       55.84      2.97 o 
   6   3   5       10.28        6.49      2.04 o 
   7   3   5        2.74        1.31      2.60 o 
  -8   4   5        2.83        8.79      4.67 o 
  -7   4   5       19.07       18.38      4.29 o 
  -6   4   5       50.84       52.07      3.94 o 
  -5   4   5       66.13       70.17      3.82 o 
  -4   4   5       64.35       66.10      3.28 o 
  -3   4   5      182.75      184.59      5.22 o 
  -2   4   5       72.79       64.54      2.15 o 
  -1   4   5        7.64       17.18      1.45 o 
   0   4   5       55.66       99.83      2.46 o 
   1   4   5        0.67        4.60      2.22 o 
   2   4   5     1493.25     1504.14     28.98 o 
   3   4   5       14.14        8.85      1.67 o 
   4   4   5      346.64      361.58      8.41 o 
   5   4   5        0.11        2.75      2.89 o 
   6   4   5       42.12       53.64      4.77 o 
   7   4   5        4.46        8.99      4.30 o 
  -7   5   5        3.92        5.60      3.51 o 
  -6   5   5       20.01       13.07      5.46 o 
  -5   5   5       57.01       48.91      4.40 o 
  -4   5   5      173.25      127.02      5.93 o 
  -3   5   5      175.40      159.12      4.73 o 
  -2   5   5       87.49       64.52      2.73 o 
  -1   5   5       22.88       20.43      1.77 o 
   0   5   5     1451.39     1492.28     18.25 o 
   1   5   5        3.39        2.62      2.00 o 
   2   5   5      460.86      523.70     10.39 o 
   3   5   5        0.52       -1.22      1.56 o 
   4   5   5       19.13       24.78      2.59 o 
   5   5   5       16.90       13.48      3.21 o 
   6   5   5        3.70        0.95      2.42 o 
   7   5   5        0.64        1.17      4.71 o 
  -7   6   5        4.90        6.04      4.35 o 
  -6   6   5       42.43       46.23      5.01 o 
  -5   6   5       40.44       46.67      4.83 o 
  -4   6   5       81.19      103.16      6.96 o 
  -3   6   5        6.90       -1.30      1.72 o 
  -2   6   5      114.08      141.70      6.91 o 
  -1   6   5       90.98       77.38      3.58 o 
   0   6   5       19.83       12.39      2.40 o 
   1   6   5        2.49        0.15      1.41 o 
   2   6   5      151.24      189.93      6.30 o 
   3   6   5       83.18       63.93      4.13 o 
   4   6   5      239.89      224.70     10.75 o 
   5   6   5        0.10       -0.04      2.41 o 
   6   6   5        9.98        1.15      4.76 o 
  -6   7   5        7.83       12.25      4.46 o 
  -5   7   5       55.81       62.82      5.89 o 
  -4   7   5        9.45       10.29      3.70 o 
  -3   7   5       79.15      111.76      5.00 o 
  -2   7   5        6.47        5.25      3.17 o 
  -1   7   5       70.44       67.32      3.35 o 
   0   7   5      406.87      365.60      9.31 o 
   1   7   5       21.64       35.73      3.25 o 
   2   7   5      224.31      228.56      7.59 o 
   3   7   5        0.08        1.25      1.89 o 
   4   7   5        2.74        5.58      3.02 o 
   5   7   5       12.70        3.45      3.18 o 
  -5   8   5       11.99       10.34      3.86 o 
  -4   8   5        7.74        8.52      3.47 o 
  -3   8   5        1.37       -1.29      2.74 o 
  -2   8   5        7.29       10.48      2.89 o 
  -1   8   5       72.87       91.82      5.68 o 
   0   8   5      187.08      184.76      8.81 o 
   1   8   5       69.03       56.56      4.38 o 
   2   8   5       68.27       54.35      4.49 o 
   3   8   5        3.01        1.15      3.16 o 
   4   8   5       12.00       11.78      5.52 o 
   5   8   5        8.23        6.49      4.89 o 
  -4   9   5        0.17        0.67      3.57 o 
  -3   9   5       77.87       79.96      7.82 o 
  -2   9   5        3.86        7.95      3.70 o 
  -1   9   5        0.84        0.79      2.35 o 
   0   9   5        8.45        2.63      2.80 o 
   1   9   5        1.86        0.55      4.06 o 
   2   9   5        0.75       -1.61      3.38 o 
   3   9   5       33.28       37.82      5.27 o 
  -2  10   5        0.05       12.02      7.54 o 
  -1  10   5       28.46       30.35      5.00 o 
   0  10   5        0.31        0.51      3.63 o 
   1  10   5       10.70       14.77      7.19 o 
  -8   0   6      112.24      134.53     12.33 o 
  -6   0   6       19.95       35.20      7.74 o 
  -4   0   6       58.45       62.07      6.79 o 
  -2   0   6      158.17      151.03      3.21 o 
   0   0   6     1565.92     1787.28     19.53 o 
   2   0   6      395.63      320.72      5.62 o 
   4   0   6       16.25       30.40      3.01 o 
   6   0   6      239.69      261.83     10.48 o 
   8   0   6       70.66       54.80     12.52 o 
  -8   1   6        9.95       15.54      4.09 o 
  -7   1   6       17.87       25.46      6.66 o 
  -6   1   6      277.32      310.80     10.01 o 
  -5   1   6        9.14       10.44      2.12 o 
  -4   1   6     1449.68     1407.81     19.58 o 
  -3   1   6       32.18       45.32      2.18 o 
  -2   1   6      611.60      886.05      8.36 o 
  -1   1   6      136.57      205.30      2.80 o 
   0   1   6       40.90       21.70      0.79 o 
   1   1   6      674.87      563.01      8.16 o 
   2   1   6      541.73      571.80      8.05 o 
   3   1   6       72.33       77.80      2.98 o 
   4   1   6     1220.48     1211.54     17.11 o 
   5   1   6        0.34        0.12      1.26 o 
   6   1   6       19.48       27.87      2.62 o 
   7   1   6        0.37       -0.60      2.05 o 
   8   1   6        0.24       -8.65      8.65 o 
  -8   2   6        1.64        3.69      3.32 o 
  -7   2   6       13.73       12.76      5.03 o 
  -6   2   6      166.74      163.45      9.89 o 
  -5   2   6      195.60      216.74      7.12 o 
  -4   2   6       83.98       93.44      3.49 o 
  -3   2   6        7.82        5.29      2.06 o 
  -2   2   6      309.00      280.86      5.09 o 
  -1   2   6      239.79      238.97      3.43 o 
   0   2   6       21.92       22.06      1.80 o 
   1   2   6      649.67      674.78      8.73 o 
   2   2   6      797.13      870.88     11.89 o 
   3   2   6      195.66      225.37      4.18 o 
   4   2   6      234.54      304.27      6.22 o 
   5   2   6        5.94        5.10      1.68 o 
   6   2   6       61.44       79.36      4.42 o 
   7   2   6       18.84       11.25      3.29 o 
  -8   3   6        2.55        3.02      4.93 o 
  -7   3   6        1.03        4.63      2.94 o 
  -6   3   6       41.99       45.35      3.56 o 
  -5   3   6       81.24       83.09      4.12 o 
  -4   3   6       13.86       16.70      2.13 o 
  -3   3   6       42.91       46.95      2.88 o 
  -2   3   6      385.86      351.27      9.08 o 
  -1   3   6     2859.27     2493.24     24.46 o 
   0   3   6       48.87       17.52      1.15 o 
   1   3   6     1452.53     1518.49     16.72 o 
   2   3   6       13.64       15.60      2.48 o 
   3   3   6       14.75       15.16      2.02 o 
   4   3   6      283.01      253.71      6.94 o 
   5   3   6       23.67       18.96      2.38 o 
   6   3   6       10.36       13.05      4.48 o 
   7   3   6        8.33        2.86      2.84 o 
  -8   4   6        9.88       17.86      5.46 o 
  -7   4   6       84.15       67.37      5.55 o 
  -6   4   6       13.13       18.44      2.92 o 
  -5   4   6      698.03      727.20     14.96 o 
  -4   4   6      116.90       88.39      4.05 o 
  -3   4   6       51.44       61.01      2.89 o 
  -2   4   6       14.71       34.81      1.95 o 
  -1   4   6       48.69       20.52      1.48 o 
   0   4   6       20.50       20.49      1.72 o 
   1   4   6        2.32        4.97      1.22 o 
   2   4   6       11.10       10.92      1.61 o 
   3   4   6      727.21      706.84     21.07 o 
   4   4   6        0.32        7.34      3.27 o 
   5   4   6       83.75       87.22      5.50 o 
   6   4   6       33.05       35.06      4.46 o 
   7   4   6        0.78        4.79      3.93 o 
  -7   5   6       16.71        9.15      3.73 o 
  -6   5   6       26.02       37.72      4.48 o 
  -5   5   6        3.46        1.37      2.34 o 
  -4   5   6       35.06       23.63      2.49 o 
  -3   5   6      614.68      569.60     10.40 o 
  -2   5   6        1.78        0.25      1.18 o 
  -1   5   6      944.53      904.74     12.67 o 
   0   5   6       11.25        3.00      1.18 o 
   1   5   6      967.64     1097.97     23.15 o 
   2   5   6      175.21      178.67      5.22 o 
   3   5   6        0.10        0.59      1.91 o 
   4   5   6        0.50        3.85      3.93 o 
   5   5   6       65.26       67.49      5.31 o 
   6   5   6        7.43        8.82      3.49 o 
  -7   6   6       16.85       18.82      6.97 o 
  -6   6   6        2.27        4.60      3.24 o 
  -5   6   6      105.38      110.92      6.94 o 
  -4   6   6       78.20       87.98      5.81 o 
  -3   6   6      265.72      271.61      7.93 o 
  -2   6   6       23.48       20.27      2.29 o 
  -1   6   6       96.64       80.14      3.22 o 
   0   6   6       20.91       32.43      2.24 o 
   1   6   6      423.64      454.87     10.27 o 
   2   6   6      178.78      165.32      5.84 o 
   3   6   6      167.50      147.97      5.55 o 
   4   6   6        5.19        8.81      4.55 o 
   5   6   6        6.26        6.94      3.87 o 
   6   6   6        3.42        4.27      4.16 o 
  -6   7   6        0.37       -2.32      3.25 o 
  -5   7   6       27.98       27.03      4.64 o 
  -4   7   6       66.86       92.88      6.50 o 
  -3   7   6       50.31       62.71      4.05 o 
  -2   7   6        0.26       -1.13      1.75 o 
  -1   7   6       15.19       16.31      2.08 o 
   0   7   6       19.40       30.50      3.06 o 
   1   7   6      109.69       84.42      4.69 o 
   2   7   6       47.77       56.39      3.93 o 
   3   7   6        0.40        4.71      5.36 o 
   4   7   6        9.90        9.66      3.52 o 
   5   7   6       24.63       29.68      4.78 o 
  -5   8   6       23.66       28.69      5.14 o 
  -4   8   6        1.79        7.47      3.33 o 
  -3   8   6        1.23        2.96      2.74 o 
  -2   8   6       22.85       36.48      3.38 o 
  -1   8   6        0.01       -0.46      2.58 o 
   0   8   6       18.83       17.56      4.15 o 
   1   8   6        0.11        5.14      2.40 o 
   2   8   6        0.61        7.63      2.99 o 
   3   8   6       48.52       59.38      9.74 o 
   4   8   6        3.76       -0.09      3.32 o 
  -4   9   6       16.26       12.10      5.12 o 
  -3   9   6        7.38        9.77      4.63 o 
  -2   9   6       35.65       32.89      4.46 o 
  -1   9   6        0.26       -2.68      2.68 o 
   0   9   6       44.34       34.70      4.83 o 
   1   9   6       12.30       13.99      4.88 o 
   2   9   6       34.18       35.56      5.88 o 
   3   9   6        1.69       -1.10      3.50 o 
  -1  10   6        2.10        5.18      5.66 o 
   0  10   6       19.79       27.93      6.08 o 
  -7   0   7      139.93      175.24     11.84 o 
  -5   0   7      154.08      146.57      8.71 o 
  -3   0   7      491.63      483.80     28.27 o 
  -1   0   7      998.88     1131.88     17.47 o 
   1   0   7      157.37      210.11      4.83 o 
   3   0   7      149.83      175.53      4.91 o 
   5   0   7      308.18      408.89     12.10 o 
   7   0   7        2.79        2.44      3.80 o 
  -8   1   7        4.50        5.15      3.40 o 
  -7   1   7        0.05        1.92      2.64 o 
  -6   1   7       28.68       21.57      3.23 o 
  -5   1   7      220.27      275.26     13.62 o 
  -4   1   7       63.56       74.68      2.88 o 
  -3   1   7       55.01       21.07      1.65 o 
  -2   1   7      877.79      790.86      8.26 o 
  -1   1   7     1625.09     1573.30     14.51 o 
   0   1   7        0.10       -0.32      0.68 o 
   1   1   7       39.29       23.01      1.37 o 
   2   1   7        2.53        8.59      1.38 o 
   3   1   7      245.39      211.49      5.63 o 
   4   1   7      142.87      142.02      3.91 o 
   5   1   7       32.87       34.37      2.51 o 
   6   1   7       11.45       13.15      2.84 o 
   7   1   7       24.27       19.85      4.40 o 
  -8   2   7       42.00       43.08      8.48 o 
  -7   2   7        0.04        1.57      2.52 o 
  -6   2   7       42.33       48.91      6.79 o 
  -5   2   7       37.86       47.61      3.37 o 
  -4   2   7      114.92      107.18      3.94 o 
  -3   2   7      427.28      495.06      8.43 o 
  -2   2   7        2.50        0.43      0.70 o 
  -1   2   7      439.16      508.45      7.45 o 
   0   2   7     1789.84     1543.75     21.50 o 
   1   2   7        7.54       18.44      1.43 o 
   2   2   7      583.83      624.48     10.61 o 
   3   2   7       66.04       63.37      4.42 o 
   4   2   7        4.25        2.55      1.31 o 
   5   2   7      823.00      894.37     18.26 o 
   6   2   7        0.75        3.26      2.34 o 
   7   2   7       23.04       18.21      8.04 o 
  -8   3   7        6.92       10.47      5.00 o 
  -7   3   7        1.54        3.33      3.63 o 
  -6   3   7       32.94       27.50      3.24 o 
  -5   3   7      206.26      210.43      6.81 o 
  -4   3   7      524.54      587.94     11.33 o 
  -3   3   7      113.51       77.25      3.74 o 
  -2   3   7       14.17       62.07      2.22 o 
  -1   3   7      885.09      868.58     10.40 o 
   0   3   7      484.16      458.48      5.96 o 
   1   3   7       27.61       36.14      1.75 o 
   2   3   7       77.55       79.05      2.93 o 
   3   3   7      132.92      144.42      4.63 o 
   4   3   7      209.56      201.85      6.14 o 
   5   3   7        0.17        3.46      2.31 o 
   6   3   7       96.42       90.60      5.88 o 
   7   3   7       37.03       35.36      4.68 o 
  -8   4   7       22.67       34.63      6.67 o 
  -7   4   7       17.07       22.47      5.56 o 
  -6   4   7       50.96       36.93      3.84 o 
  -5   4   7       10.45       15.91      2.55 o 
  -4   4   7      669.18      744.24     14.43 o 
  -3   4   7      179.00      187.51      6.91 o 
  -2   4   7        0.06       14.96      1.63 o 
  -1   4   7        2.65       15.24      1.65 o 
   0   4   7     1105.63      976.62     15.20 o 
   1   4   7       47.87       50.50      2.26 o 
   2   4   7        6.43       33.68      3.07 o 
   3   4   7       77.59       86.62      4.92 o 
   4   4   7        1.82        3.42      2.42 o 
   5   4   7       21.56       24.26      3.91 o 
   6   4   7        9.84        5.19      3.08 o 
   7   4   7        9.54       10.33      4.72 o 
  -7   5   7        0.37        9.90      8.21 o 
  -6   5   7        0.01        2.87      3.24 o 
  -5   5   7       12.32       22.26      2.88 o 
  -4   5   7       51.11       50.65      3.48 o 
  -3   5   7        1.72        6.77      1.57 o 
  -2   5   7      673.11      705.55     11.16 o 
  -1   5   7       35.86       20.31      1.82 o 
   0   5   7       39.59       42.26      2.20 o 
   1   5   7      334.56      357.20      8.23 o 
   2   5   7        0.03        2.94      2.24 o 
   3   5   7       38.32       39.09      3.89 o 
   4   5   7       55.82       44.49      4.32 o 
   5   5   7        0.07       -2.37      2.76 o 
   6   5   7       35.09       23.12      4.51 o 
  -7   6   7        3.82       -1.10      4.48 o 
  -6   6   7       74.65       59.22      5.77 o 
  -5   6   7      149.06      145.97      7.63 o 
  -4   6   7       55.26       60.30      5.21 o 
  -3   6   7       54.43       64.57      3.18 o 
  -2   6   7        0.02        0.21      1.30 o 
  -1   6   7       11.88       22.02      2.53 o 
   0   6   7       50.79       60.14      3.56 o 
   1   6   7       54.34       61.34      3.57 o 
   2   6   7      145.29      136.64      5.16 o 
   3   6   7        9.19       13.02      3.44 o 
   4   6   7        7.76        6.84      3.47 o 
   5   6   7       17.95       22.21      4.21 o 
   6   6   7        5.57        3.52      4.56 o 
  -6   7   7        5.58        0.24      3.11 o 
  -5   7   7        6.35       10.03      3.93 o 
  -4   7   7       53.93       58.16      5.15 o 
  -3   7   7       10.73       18.39      3.73 o 
  -2   7   7      336.84      318.69      8.68 o 
  -1   7   7      192.57      199.56      8.39 o 
   0   7   7       37.17       26.83      2.74 o 
   1   7   7      128.98      146.67      5.92 o 
   2   7   7       73.78       66.03      5.07 o 
   3   7   7       70.10       62.73      5.54 o 
   4   7   7       40.32       37.11      4.96 o 
   5   7   7       22.56       26.42      5.02 o 
  -5   8   7       14.23       16.77      4.94 o 
  -4   8   7       42.55       44.14      5.34 o 
  -3   8   7       80.27      101.29      6.49 o 
  -2   8   7       21.09       23.91      4.22 o 
  -1   8   7       98.87       96.81      6.16 o 
   0   8   7       41.06       26.46      3.16 o 
   1   8   7        2.92       -2.02      2.35 o 
   2   8   7        7.50        7.28      3.06 o 
   3   8   7        9.88        9.25      3.63 o 
   4   8   7       28.17       41.83      5.81 o 
  -4   9   7        0.22        1.02      3.60 o 
  -3   9   7       16.19       27.40      5.72 o 
  -2   9   7       17.41       19.76      4.86 o 
  -1   9   7        1.19        2.33      2.77 o 
   0   9   7        0.79       -3.75      3.75 o 
   1   9   7       61.25       53.90      6.77 o 
   2   9   7        0.68        0.96      3.87 o 
   3   9   7       27.12       32.30      6.28 o 
  -8   0   8      109.42      102.43     16.34 o 
  -6   0   8      119.21      117.24      9.15 o 
  -4   0   8      868.61      860.05     70.76 o 
  -2   0   8      342.49      272.28      5.64 o 
   0   0   8       75.28       45.78      3.41 o 
   2   0   8        0.19        3.17      1.07 o 
   4   0   8      157.65      191.40      8.81 o 
   6   0   8       10.71       27.81      5.73 o 
  -8   1   8       61.61       59.93      6.10 o 
  -7   1   8        0.92       -1.92      2.86 o 
  -6   1   8       41.78       51.15      4.52 o 
  -5   1   8       15.70       21.07      2.81 o 
  -4   1   8        4.50       11.07      1.66 o 
  -3   1   8        0.09        1.87      0.78 o 
  -2   1   8      177.09      239.52      3.69 o 
  -1   1   8      769.83      712.78      8.48 o 
   0   1   8      675.92      538.63      8.78 o 
   1   1   8      172.83      193.30      3.86 o 
   2   1   8      261.43      240.04      4.90 o 
   3   1   8        1.19        2.94      1.39 o 
   4   1   8        0.03        4.76      1.85 o 
   5   1   8       17.69       30.90      4.07 o 
   6   1   8       77.05       88.38      5.46 o 
   7   1   8       25.57       32.35      4.71 o 
  -8   2   8        0.93        2.08      3.45 o 
  -7   2   8       49.23       46.76      4.68 o 
  -6   2   8      133.86      169.28     10.89 o 
  -5   2   8       41.59       50.52      5.02 o 
  -4   2   8      557.70      611.70     11.51 o 
  -3   2   8        1.85        6.64      1.92 o 
  -2   2   8      800.60      948.14     11.04 o 
  -1   2   8      320.88      211.50      3.97 o 
   0   2   8        0.68        8.69      0.86 o 
   1   2   8      694.25      693.81     10.23 o 
   2   2   8        0.22        2.34      2.90 o 
   3   2   8       27.42       38.39      2.62 o 
   4   2   8        0.83        2.18      1.68 o 
   5   2   8       10.91       11.11      2.70 o 
   6   2   8       39.12       41.99      4.12 o 
   7   2   8        0.20       -3.33      3.67 o 
  -8   3   8       30.58       40.72      6.61 o 
  -7   3   8        4.32        2.79      3.24 o 
  -6   3   8        6.39        0.46      1.83 o 
  -5   3   8       25.74       35.25      3.26 o 
  -4   3   8       73.91       90.57      3.93 o 
  -3   3   8      887.95      915.09     15.03 o 
  -2   3   8       54.43       55.28      2.16 o 
  -1   3   8       39.89       65.91      2.44 o 
   0   3   8       17.11       17.50      1.32 o 
   1   3   8      515.26      503.08      8.68 o 
   2   3   8      117.98      151.50      4.43 o 
   3   3   8       98.30      106.48      6.96 o 
   4   3   8       89.68       73.35      4.25 o 
   5   3   8       60.76       71.84      5.05 o 
   6   3   8        4.81        4.30      3.29 o 
   7   3   8       41.56       45.75      6.57 o 
  -7   4   8       32.14       29.23      5.61 o 
  -6   4   8        0.22        0.95      2.20 o 
  -5   4   8       20.91       20.19      2.70 o 
  -4   4   8       21.51       23.36      2.60 o 
  -3   4   8        7.37       12.93      2.00 o 
  -2   4   8      150.18      200.45      5.24 o 
  -1   4   8      628.07      493.27      7.65 o 
   0   4   8       38.37       36.09      2.27 o 
   1   4   8      646.97      745.13     24.52 o 
   2   4   8       66.94       62.53      2.98 o 
   3   4   8        3.11       13.48      2.69 o 
   4   4   8       22.37       30.28      3.70 o 
   5   4   8       13.24        9.52      3.16 o 
   6   4   8        2.15       -0.33      2.44 o 
  -7   5   8        8.73        9.19      4.69 o 
  -6   5   8        4.07       10.68      4.07 o 
  -5   5   8       40.82       38.76      3.67 o 
  -4   5   8       11.94        9.71      2.28 o 
  -3   5   8      213.95      231.33      6.47 o 
  -2   5   8        0.24        7.95      1.74 o 
  -1   5   8       61.75       83.82      3.00 o 
   0   5   8      123.99      109.69      3.43 o 
   1   5   8      818.63      821.43     21.46 o 
   2   5   8      249.09      269.37      9.16 o 
   3   5   8      158.35      153.22      6.82 o 
   4   5   8        2.09        0.43      2.17 o 
   5   5   8       81.71       67.39      5.70 o 
   6   5   8       12.51       13.32      4.50 o 
  -6   6   8        0.39        0.85      2.76 o 
  -5   6   8       63.92       62.05      5.42 o 
  -4   6   8      102.14      127.40      9.69 o 
  -3   6   8        0.52        4.73      1.88 o 
  -2   6   8       38.05       60.12      3.18 o 
  -1   6   8      800.27      819.13     14.02 o 
   0   6   8       17.31       13.45      2.10 o 
   1   6   8       76.75       71.66      4.62 o 
   2   6   8        0.45        1.03      2.48 o 
   3   6   8        5.48       10.43      3.26 o 
   4   6   8        1.64        4.43      4.01 o 
   5   6   8        1.47        8.72      6.08 o 
  -6   7   8       27.09       21.38      4.65 o 
  -5   7   8        0.19        0.32      2.49 o 
  -4   7   8       23.47       36.96      4.49 o 
  -3   7   8       70.66       59.33      5.47 o 
  -2   7   8       14.00       19.93      2.48 o 
  -1   7   8       81.67       70.15      3.53 o 
   0   7   8      121.18      115.58      5.03 o 
   1   7   8        5.72        7.60      4.72 o 
   2   7   8       18.34       23.52      4.91 o 
   3   7   8       47.06       38.13      4.75 o 
   4   7   8        0.89        1.83      3.19 o 
   5   7   8       44.31       37.46      5.67 o 
  -5   8   8        5.16        8.83      4.14 o 
  -4   8   8       28.00       35.52      4.92 o 
  -3   8   8       43.18       42.69      5.87 o 
  -2   8   8       14.66       10.64      3.19 o 
  -1   8   8       74.49       63.37      5.22 o 
   0   8   8        9.40        3.64      2.92 o 
   1   8   8       38.86       32.16      4.88 o 
   2   8   8       13.20       18.74      4.04 o 
   3   8   8        3.51        4.10      3.13 o 
   4   8   8       33.38       33.46      5.63 o 
  -3   9   8       31.64       30.17      6.91 o 
  -2   9   8       93.63       98.86      8.07 o 
  -1   9   8        1.34        9.46      6.97 o 
   0   9   8       24.13       24.21      5.11 o 
   1   9   8        7.11        7.76      6.65 o 
   2   9   8       26.18       25.62      6.25 o 
  -7   0   9      338.44      336.01     17.76 o 
  -5   0   9      613.25      640.98     22.68 o 
  -3   0   9      126.94       69.16      7.78 o 
  -1   0   9      119.69      121.93      3.84 o 
   1   0   9     1033.45      924.88     13.55 o 
   3   0   9      425.74      423.24     15.19 o 
   5   0   9       55.83       71.63      7.34 o 
   7   0   9        0.26        2.23      4.24 o 
  -8   1   9        1.42       -0.84      3.13 o 
  -7   1   9       20.36       17.79      3.75 o 
  -6   1   9       19.70       25.15      3.77 o 
  -5   1   9       74.09       71.28      5.13 o 
  -4   1   9       78.62       85.13      3.37 o 
  -3   1   9       37.67       58.43      1.82 o 
  -2   1   9      375.07      425.75      6.18 o 
  -1   1   9      253.30      209.92      3.49 o 
   0   1   9      123.90       99.08      2.06 o 
   1   1   9      633.52      651.36      9.82 o 
   2   1   9      192.55      194.17      6.50 o 
   3   1   9      183.48      199.23      5.22 o 
   4   1   9       24.88       23.36      2.50 o 
   5   1   9      116.64      163.59      6.87 o 
   6   1   9        0.79        0.92      2.58 o 
   7   1   9       58.93       64.48      7.29 o 
  -8   2   9        0.99        8.94      5.07 o 
  -7   2   9       39.70       42.36      4.94 o 
  -6   2   9       61.22       53.35      4.79 o 
  -5   2   9      153.54      156.39      5.71 o 
  -4   2   9        6.58       15.71      2.12 o 
  -3   2   9       22.71       35.94      2.35 o 
  -2   2   9      276.41      213.32      5.23 o 
  -1   2   9        8.08       24.24      2.83 o 
   0   2   9      685.96      570.00      8.58 o 
   1   2   9      232.73      187.88      4.54 o 
   2   2   9        8.27        8.89      1.69 o 
   3   2   9      643.34      702.17     13.21 o 
   4   2   9        9.70       10.05      3.17 o 
   5   2   9        0.27        1.71      2.46 o 
   6   2   9        9.24        8.82      3.37 o 
   7   2   9        1.89        5.40      4.23 o 
  -8   3   9        4.63        6.09      4.47 o 
  -7   3   9       26.50       20.11      4.83 o 
  -6   3   9       93.49       89.15      7.18 o 
  -5   3   9       88.64       88.21      4.37 o 
  -4   3   9       31.13       44.55      3.23 o 
  -3   3   9       16.01       20.41      2.16 o 
  -2   3   9       94.26       65.71      2.35 o 
  -1   3   9       72.02       93.82      2.64 o 
   0   3   9      579.09      501.12      8.86 o 
   1   3   9       22.91       13.38      1.84 o 
   2   3   9      385.63      394.58     11.76 o 
   3   3   9       69.48       72.95      3.60 o 
   4   3   9      139.57      116.96      5.69 o 
   5   3   9       21.21       30.41      3.27 o 
   6   3   9        3.17       -0.23      2.44 o 
   7   3   9        3.65       -0.03      3.59 o 
  -7   4   9       14.72       22.07      5.99 o 
  -6   4   9        0.01        1.89      2.05 o 
  -5   4   9       18.48       31.06      3.61 o 
  -4   4   9      251.08      250.11      7.26 o 
  -3   4   9        0.01        2.18      1.63 o 
  -2   4   9     1156.07     1116.55     16.63 o 
  -1   4   9        0.57        0.58      1.24 o 
   0   4   9      838.04      869.67     14.83 o 
   1   4   9      317.78      336.42     11.48 o 
   2   4   9        1.03       12.06      1.97 o 
   3   4   9        0.20       -1.22      1.69 o 
   4   4   9        2.83       13.26     10.42 o 
   5   4   9        4.39        2.33      3.40 o 
   6   4   9        1.81       -1.30      2.79 o 
  -7   5   9        0.27        0.20      3.19 o 
  -6   5   9       83.13       76.89      6.04 o 
  -5   5   9        5.38        4.81      3.48 o 
  -4   5   9      187.66      187.65      6.45 o 
  -3   5   9        3.11        7.42      2.69 o 
  -2   5   9       23.16       26.48      2.27 o 
  -1   5   9        0.22        4.98      1.67 o 
   0   5   9      236.84      224.75      5.61 o 
   1   5   9      283.88      235.27      6.37 o 
   2   5   9      488.99      507.78     13.33 o 
   3   5   9       18.22       21.21      3.47 o 
   4   5   9       75.97       63.12      5.47 o 
   5   5   9        7.19       10.28      3.57 o 
   6   5   9       27.48       25.13      5.18 o 
  -6   6   9       17.95       11.27      3.94 o 
  -5   6   9        8.58        8.49      3.35 o 
  -4   6   9        3.97        6.21      2.95 o 
  -3   6   9        0.90        9.60      2.27 o 
  -2   6   9      218.31      213.24      5.66 o 
  -1   6   9       12.18        6.95      1.86 o 
   0   6   9      647.38      562.47     17.86 o 
   1   6   9       21.59       11.35      4.58 o 
   2   6   9        0.17       -0.26      2.05 o 
   3   6   9        0.13        0.54      2.65 o 
   4   6   9       10.29       10.29      3.59 o 
   5   6   9        0.06       -3.46      3.46 o 
  -6   7   9       17.70       28.87      7.48 o 
  -5   7   9        8.22        9.62      3.60 o 
  -4   7   9        7.76       -1.51      2.53 o 
  -3   7   9       25.24       27.88      3.76 o 
  -2   7   9       36.47       23.81      2.50 o 
  -1   7   9        0.04        6.91      3.89 o 
   0   7   9      135.86      115.63      5.16 o 
   1   7   9        5.48        4.15      3.11 o 
   2   7   9       60.50       56.94      4.97 o 
   3   7   9       19.85       30.10      4.49 o 
   4   7   9        1.58        3.50      3.23 o 
  -4   8   9       25.92       20.93      5.01 o 
  -3   8   9       15.95        9.41      6.07 o 
  -2   8   9        0.07        1.40      2.92 o 
  -1   8   9        6.59        8.64      2.83 o 
   0   8   9       12.17       10.61      3.29 o 
   1   8   9        8.23       11.01      4.06 o 
   2   8   9        0.01        4.33      3.21 o 
   3   8   9       10.91        9.30      4.25 o 
  -3   9   9        9.37        2.71      6.80 o 
  -2   9   9       31.82       28.07      6.95 o 
  -1   9   9       43.42       44.75      8.32 o 
   0   9   9        2.16       -0.40      3.49 o 
   1   9   9        5.97        5.07      4.07 o 
   2   9   9       10.78       10.85      5.21 o 
  -8   0  10        2.45        1.00      4.59 o 
  -6   0  10      100.54       95.89     11.05 o 
  -4   0  10       12.93       22.28      3.97 o 
  -2   0  10       27.18       11.31      1.93 o 
   0   0  10      632.25      460.92      8.61 o 
   2   0  10     1026.82     1032.83     27.68 o 
   4   0  10      118.16      112.54      8.30 o 
   6   0  10       20.78       11.63     13.13 o 
  -8   1  10       93.00       83.09      7.21 o 
  -7   1  10        0.00       -2.64      2.96 o 
  -6   1  10       23.70       32.44      4.10 o 
  -5   1  10        5.80       16.11      3.25 o 
  -4   1  10      293.73      331.78      8.89 o 
  -3   1  10      210.79      168.85      6.82 o 
  -2   1  10      371.39      381.83      5.93 o 
  -1   1  10      485.10      444.48     10.81 o 
   0   1  10        1.82        1.49      0.93 o 
   1   1  10      261.56      254.27      5.43 o 
   2   1  10       51.60       42.14      2.39 o 
   3   1  10       48.90       43.49      2.86 o 
   4   1  10      700.86      752.51     15.86 o 
   5   1  10       10.73       10.19      5.35 o 
   6   1  10       20.49       27.46      4.28 o 
   7   1  10        5.09        1.36      3.90 o 
  -8   2  10       34.76       38.90      5.93 o 
  -7   2  10        4.62        1.90      2.68 o 
  -6   2  10       80.75       70.17      5.65 o 
  -5   2  10      517.02      529.46     12.05 o 
  -4   2  10        0.09        1.15      1.54 o 
  -3   2  10      350.24      343.92      7.45 o 
  -2   2  10      403.93      464.82      7.23 o 
  -1   2  10       81.86       29.98      1.62 o 
   0   2  10      295.71      239.29      5.24 o 
   1   2  10       95.25      106.04      3.67 o 
   2   2  10      264.90      315.52      7.22 o 
   3   2  10       22.50       22.70      3.21 o 
   4   2  10        3.99        3.08      1.99 o 
   5   2  10       32.79       32.49      3.49 o 
   6   2  10       33.51       19.70      4.02 o 
  -8   3  10       11.14        3.56      4.39 o 
  -7   3  10       36.32       43.39      8.59 o 
  -6   3  10        0.06        2.73      3.34 o 
  -5   3  10      139.78      155.85      5.95 o 
  -4   3  10      104.97      106.69      5.13 o 
  -3   3  10        1.48        0.24      1.29 o 
  -2   3  10        2.64        1.67      1.58 o 
  -1   3  10      241.91      195.22      4.17 o 
   0   3  10      146.69      159.68      4.47 o 
   1   3  10      551.96      565.67     10.56 o 
   2   3  10      208.57      205.99      5.60 o 
   3   3  10        0.15        4.14      2.28 o 
   4   3  10      343.49      365.52      9.74 o 
   5   3  10        6.30        5.96      4.04 o 
   6   3  10       25.10       23.32      5.42 o 
  -7   4  10        2.66       -1.65      3.67 o 
  -6   4  10       81.28       67.00      4.79 o 
  -5   4  10       92.49       89.50      4.92 o 
  -4   4  10       58.57       64.66      3.68 o 
  -3   4  10      398.08      430.10      9.62 o 
  -2   4  10        0.95        3.62      2.47 o 
  -1   4  10      243.44      237.25      5.87 o 
   0   4  10        0.13        4.43      1.90 o 
   1   4  10      119.73      143.93      4.93 o 
   2   4  10      194.36      189.66      5.61 o 
   3   4  10       12.28        8.94      2.18 o 
   4   4  10       15.58       20.07      5.18 o 
   5   4  10       60.15       53.96      5.38 o 
   6   4  10       13.45       13.47      5.12 o 
  -7   5  10       36.87       34.11      6.85 o 
  -6   5  10        2.86        1.77      5.63 o 
  -5   5  10       79.95       52.57      4.16 o 
  -4   5  10        5.75       15.57      3.13 o 
  -3   5  10       38.56       56.42      4.20 o 
  -2   5  10        3.57        0.42      1.32 o 
  -1   5  10      192.12      188.29      5.36 o 
   0   5  10       15.85       24.00      2.58 o 
   1   5  10       69.90       89.50      6.29 o 
   2   5  10        0.73       -0.36      1.99 o 
   3   5  10        7.62       15.15      4.39 o 
   4   5  10        4.62       13.87      5.79 o 
   5   5  10        1.94        1.98      3.44 o 
  -6   6  10        0.78        0.11      2.73 o 
  -5   6  10      152.11      157.67      8.67 o 
  -4   6  10        3.96        9.09      3.02 o 
  -3   6  10      186.18      178.55      6.26 o 
  -2   6  10       58.24       35.37      2.70 o 
  -1   6  10      125.18      113.55      4.24 o 
   0   6  10      202.73      203.60      9.58 o 
   1   6  10        4.93        3.13      2.47 o 
   2   6  10        3.43        8.73      3.12 o 
   3   6  10       31.38       29.17      4.22 o 
   4   6  10        7.36       10.64      4.04 o 
   5   6  10        0.67       -1.76      3.16 o 
  -5   7  10       47.17       48.83      5.76 o 
  -4   7  10       30.01       34.81      4.76 o 
  -3   7  10        3.89       12.10      3.18 o 
  -2   7  10       48.69       57.10      3.64 o 
  -1   7  10        0.36        0.48      1.58 o 
   0   7  10       22.46       24.50      3.81 o 
   1   7  10      148.23      112.10      6.69 o 
   2   7  10        0.11       -0.97      2.61 o 
   3   7  10       52.95       49.95      5.20 o 
   4   7  10       30.07       43.31      5.62 o 
  -4   8  10        2.30        0.40      3.08 o 
  -3   8  10       72.69       58.21      8.71 o 
  -2   8  10        3.36        6.17      4.47 o 
  -1   8  10       27.95       28.94      5.27 o 
   0   8  10       65.14       53.00      5.19 o 
   1   8  10        0.11       -2.08      2.83 o 
   2   8  10       59.18       61.94      6.23 o 
   3   8  10       11.54       21.76      5.17 o 
  -2   9  10        1.20        4.02      4.91 o 
  -1   9  10        1.57       -0.43      3.97 o 
   0   9  10       10.23       12.90      5.13 o 
   1   9  10        0.01        2.39      3.89 o 
  -7   0  11        8.40        5.45      5.72 o 
  -5   0  11       44.25       42.12      5.55 o 
  -3   0  11     1022.67     1288.57     69.32 o 
  -1   0  11      220.65      184.95      5.27 o 
   1   0  11      887.87      730.58     48.74 o 
   3   0  11      200.56      185.34     14.22 o 
   5   0  11      161.78      158.63     19.93 o 
  -8   1  11       33.31       40.71      8.69 o 
  -7   1  11        3.54        6.24      3.62 o 
  -6   1  11       11.04       21.56      4.28 o 
  -5   1  11      298.93      313.95     16.96 o 
  -4   1  11       21.07       18.47      2.74 o 
  -3   1  11      478.83      559.37     12.57 o 
  -2   1  11       48.90       41.38      2.07 o 
  -1   1  11       52.08       61.63      2.16 o 
   0   1  11       57.02       42.75      2.31 o 
   1   1  11      304.42      234.97      5.81 o 
   2   1  11        4.26        2.91      1.61 o 
   3   1  11      261.17      254.68     11.92 o 
   4   1  11       23.10       16.89      3.37 o 
   5   1  11       40.42       54.77      5.38 o 
   6   1  11        1.81        1.80      2.93 o 
  -8   2  11        0.22       -1.16      3.27 o 
  -7   2  11       39.32       39.58      4.86 o 
  -6   2  11        0.46        1.64      2.69 o 
  -5   2  11        0.00       -1.92      1.92 o 
  -4   2  11      427.93      465.05     10.20 o 
  -3   2  11       83.09      107.64      3.91 o 
  -2   2  11      314.50      254.14      5.16 o 
  -1   2  11      469.70      449.82      7.03 o 
   0   2  11       51.03       49.74      2.68 o 
   1   2  11      719.61      745.05     12.97 o 
   2   2  11       16.40       10.51      2.11 o 
   3   2  11       54.42       62.88      5.24 o 
   4   2  11        8.31        8.46      2.32 o 
   5   2  11       21.15       21.89      3.90 o 
   6   2  11        7.12        8.51      4.32 o 
  -7   3  11        1.22        1.63      3.00 o 
  -6   3  11       48.69       46.52      4.73 o 
  -5   3  11      116.59      110.32      5.24 o 
  -4   3  11        7.17        5.26      2.14 o 
  -3   3  11      156.84      203.98      5.96 o 
  -2   3  11      201.54      214.76      5.23 o 
  -1   3  11        0.12        0.46      1.01 o 
   0   3  11       74.22       55.66      2.96 o 
   1   3  11      118.69      119.78      4.40 o 
   2   3  11      202.79      242.35      6.62 o 
   3   3  11       27.27       37.51      2.91 o 
   4   3  11       37.05       34.91      5.62 o 
   5   3  11       16.42       24.81      5.47 o 
   6   3  11       59.34       59.32      7.54 o 
  -7   4  11        1.20        0.79      3.65 o 
  -6   4  11       90.98       82.64      6.04 o 
  -5   4  11       84.59       73.85      4.47 o 
  -4   4  11      321.97      352.88     10.48 o 
  -3   4  11       85.38       89.62      4.11 o 
  -2   4  11       76.71       91.21      3.47 o 
  -1   4  11       83.02      102.01      3.50 o 
   0   4  11      250.21      250.28      7.91 o 
   1   4  11        2.31        8.45      2.20 o 
   2   4  11       19.55       24.27      2.83 o 
   3   4  11       19.44       22.67      2.76 o 
   4   4  11       35.34       31.05      4.30 o 
   5   4  11        0.04        7.24      5.35 o 
   6   4  11       44.28       47.45      7.03 o 
  -6   5  11       48.49       43.72      6.25 o 
  -5   5  11        2.63        8.12      2.66 o 
  -4   5  11        3.21        9.36      3.83 o 
  -3   5  11        0.31       -0.95      1.67 o 
  -2   5  11      182.32      175.74      5.43 o 
  -1   5  11       88.57       76.94      4.64 o 
   0   5  11      161.42      182.42      6.34 o 
   1   5  11        1.42        0.99      2.09 o 
   2   5  11        0.18        2.77      2.33 o 
   3   5  11       10.82        6.52      2.78 o 
   4   5  11       10.31       18.61      4.01 o 
   5   5  11        1.64        4.91      3.50 o 
  -6   6  11        0.02       -2.30      3.61 o 
  -5   6  11        3.77        7.89      6.65 o 
  -4   6  11      264.13      224.40      7.93 o 
  -3   6  11        2.59        2.37      1.90 o 
  -2   6  11       51.52       46.33      3.36 o 
  -1   6  11        1.35        1.87      1.55 o 
   0   6  11       10.12       14.46      2.92 o 
   1   6  11       58.11       58.62      4.89 o 
   2   6  11       48.00       52.41      4.83 o 
   3   6  11       13.20       12.19      3.64 o 
   4   6  11      110.38      100.69      7.63 o 
  -5   7  11        3.16       -1.99      3.03 o 
  -4   7  11       14.14       11.39      5.85 o 
  -3   7  11        6.50       10.58      3.13 o 
  -2   7  11       85.86       72.80      4.24 o 
  -1   7  11       24.05       24.47      3.91 o 
   0   7  11        2.07        4.41      4.23 o 
   1   7  11      101.81      117.08      7.10 o 
   2   7  11        5.57        3.31      3.12 o 
   3   7  11        7.10       26.90     12.38 o 
   4   7  11        4.36        1.57      3.32 o 
  -4   8  11       18.76       15.52      6.56 o 
  -3   8  11       45.96       46.94      8.16 o 
  -2   8  11        2.03        2.67      4.91 o 
  -1   8  11       39.72       35.64      7.11 o 
   0   8  11        9.26        7.83      3.49 o 
   1   8  11       32.24       35.80      5.88 o 
   2   8  11        1.71       10.75      5.59 o 
  -8   0  12        8.69       -2.01      4.95 o 
  -6   0  12       16.33       13.16      8.03 o 
  -4   0  12       68.67       57.97      6.26 o 
  -2   0  12     1789.72     2111.10     37.10 o 
   0   0  12      521.33      425.65     12.96 o 
   2   0  12       30.67       20.41      4.18 o 
   4   0  12       16.05       22.46      5.61 o 
   6   0  12       48.50       62.73      9.02 o 
  -7   1  12        0.60       -0.33      2.72 o 
  -6   1  12      122.03      115.39      6.72 o 
  -5   1  12        5.32       13.71      3.13 o 
  -4   1  12      190.30      236.17      6.46 o 
  -3   1  12      105.89      104.96      3.96 o 
  -2   1  12        3.97        2.60      2.00 o 
  -1   1  12        3.57        0.97      1.14 o 
   0   1  12      500.52      432.86      9.86 o 
   1   1  12        0.27        0.24      1.28 o 
   2   1  12      574.53      556.30     10.79 o 
   3   1  12       78.81       73.47      6.61 o 
   4   1  12       91.80      103.89      6.33 o 
   5   1  12        0.09       -0.54      2.44 o 
   6   1  12        0.00        2.17      3.05 o 
  -7   2  12       17.37       19.84      5.73 o 
  -6   2  12        8.35       19.15      4.07 o 
  -5   2  12        2.25        4.33      2.59 o 
  -4   2  12      180.46      186.73      6.05 o 
  -3   2  12        0.84        1.12      1.53 o 
  -2   2  12      272.51      327.83      6.31 o 
  -1   2  12       90.97       98.70      2.93 o 
   0   2  12      140.77      130.81      5.05 o 
   1   2  12       81.65       69.54      3.57 o 
   2   2  12        1.21       -1.16      1.67 o 
   3   2  12       58.93       43.53      3.26 o 
   4   2  12       30.69       43.88      4.63 o 
   5   2  12        5.36        4.66      3.13 o 
   6   2  12       27.21       30.40      6.63 o 
  -7   3  12        0.79       -3.38      3.38 o 
  -6   3  12        0.24        6.19      5.85 o 
  -5   3  12        6.24       10.17      2.70 o 
  -4   3  12       55.13       55.71      3.69 o 
  -3   3  12      131.32      163.12      5.34 o 
  -2   3  12        1.52        4.73      1.65 o 
  -1   3  12      268.25      236.15     10.27 o 
   0   3  12      522.32      524.42     10.96 o 
   1   3  12       56.16       51.78      3.29 o 
   2   3  12       38.81       48.13      3.38 o 
   3   3  12        5.72        9.47      2.46 o 
   4   3  12        3.78        7.47      2.54 o 
   5   3  12       42.61       45.83      9.38 o 
   6   3  12        2.10       -3.20      4.36 o 
  -7   4  12        5.22       16.66      5.57 o 
  -6   4  12        4.26        4.11      3.13 o 
  -5   4  12      173.91      165.69      6.96 o 
  -4   4  12        2.90        9.18      2.48 o 
  -3   4  12       89.01       91.73      4.73 o 
  -2   4  12      203.54      235.93      5.69 o 
  -1   4  12      120.50      107.04      5.85 o 
   0   4  12       29.36       44.36      3.20 o 
   1   4  12      316.24      345.17      8.73 o 
   2   4  12       30.99       26.84      2.93 o 
   3   4  12      161.57      149.45      6.11 o 
   4   4  12        7.29       10.57      3.30 o 
   5   4  12       19.87        5.80      6.31 o 
  -6   5  12        6.21       -3.83      3.83 o 
  -5   5  12        0.56       -0.03      1.87 o 
  -4   5  12        7.48       12.74      3.21 o 
  -3   5  12      235.82      212.60      6.89 o 
  -2   5  12        0.17        1.53      1.54 o 
  -1   5  12      211.08      235.87      9.18 o 
   0   5  12        3.23        7.14      2.12 o 
   1   5  12        7.01        8.72      2.34 o 
   2   5  12        0.13       -2.19      2.44 o 
   3   5  12        2.78        6.03      4.38 o 
   4   5  12        3.47        4.52      3.09 o 
   5   5  12       22.79       21.73      8.76 o 
  -6   6  12       15.74       30.56      6.37 o 
  -5   6  12        6.30        2.65      2.87 o 
  -4   6  12        7.95       19.38      3.63 o 
  -3   6  12       63.74       40.82      3.64 o 
  -2   6  12        0.33        2.49      1.88 o 
  -1   6  12      115.14      110.61      4.97 o 
   0   6  12        5.94        7.44      2.44 o 
   1   6  12       57.81       58.24      5.57 o 
   2   6  12        4.64       15.37      3.79 o 
   3   6  12       18.27        7.02      3.57 o 
   4   6  12        0.43       -0.70      4.31 o 
  -5   7  12        1.21       -1.83      3.03 o 
  -4   7  12        0.18        2.08      2.89 o 
  -3   7  12       28.01       24.84      3.89 o 
  -2   7  12       14.79       12.71      3.15 o 
  -1   7  12       59.99       48.63      5.37 o 
   0   7  12       19.18       21.99      3.87 o 
   1   7  12        2.32        3.13      3.13 o 
   2   7  12       30.59       38.91      5.12 o 
   3   7  12        8.19        6.68      4.06 o 
  -3   8  12       10.29       -2.97      4.80 o 
  -2   8  12       44.66       46.24      8.56 o 
  -1   8  12       27.72       41.59      8.60 o 
   0   8  12       51.42       46.93      5.34 o 
   1   8  12       10.77        2.65      3.83 o 
   2   8  12        0.00        0.81      3.20 o 
  -7   0  13        2.15        2.34      4.51 o 
  -5   0  13      158.82      139.42     10.44 o 
  -3   0  13       33.69        9.66      2.79 o 
  -1   0  13      111.05      108.82      4.51 o 
   1   0  13       49.56       42.92      9.14 o 
   3   0  13      303.47      321.41     26.17 o 
   5   0  13       21.95       30.92      6.86 o 
  -7   1  13       49.63       53.92      6.03 o 
  -6   1  13       53.01       47.78      5.12 o 
  -5   1  13       30.04       47.39      4.47 o 
  -4   1  13       40.10       42.62      3.36 o 
  -3   1  13      114.62      119.14      3.71 o 
  -2   1  13       39.50       38.43      2.49 o 
  -1   1  13      332.10      326.79      6.41 o 
   0   1  13        0.00        0.66      1.80 o 
   1   1  13      471.29      421.44     11.62 o 
   2   1  13       16.32       21.86      3.58 o 
   3   1  13       41.73       43.64      4.40 o 
   4   1  13       72.54       54.69      5.34 o 
   5   1  13       18.92       25.41      4.51 o 
   6   1  13        7.28        6.80      4.46 o 
  -7   2  13        5.14        9.83      3.80 o 
  -6   2  13       13.97       10.92      3.58 o 
  -5   2  13       27.71       36.91      4.44 o 
  -4   2  13       15.52       24.32      2.81 o 
  -3   2  13      238.42      290.56      7.45 o 
  -2   2  13       77.54       89.93      3.33 o 
  -1   2  13      105.23       98.59      3.99 o 
   0   2  13      440.85      403.56     10.54 o 
   1   2  13      128.27      129.43      4.88 o 
   2   2  13       43.13       39.40      3.16 o 
   3   2  13      206.93      211.10     11.60 o 
   4   2  13        2.82        2.50      3.79 o 
   5   2  13       29.34       34.20      4.83 o 
  -7   3  13       55.80       55.49      7.14 o 
  -6   3  13       87.27       80.05      6.44 o 
  -5   3  13        0.06       -0.12      1.90 o 
  -4   3  13      273.13      288.50      8.40 o 
  -3   3  13        6.96       14.82      2.38 o 
  -2   3  13       63.67       71.48      3.09 o 
  -1   3  13       44.58       53.18      3.39 o 
   0   3  13       50.85       51.24      3.29 o 
   1   3  13      291.29      315.34      8.51 o 
   2   3  13       36.60       37.78      5.21 o 
   3   3  13        2.00        1.73      2.03 o 
   4   3  13       23.54       23.46      3.89 o 
   5   3  13        1.57        4.33      4.08 o 
  -6   4  13        1.29        5.42      3.19 o 
  -5   4  13        2.65        1.42      2.86 o 
  -4   4  13       12.25       10.57      2.52 o 
  -3   4  13        3.03        2.23      1.90 o 
  -2   4  13       46.92       47.53      2.82 o 
  -1   4  13      160.66      183.49      7.12 o 
   0   4  13      154.27      157.18      5.68 o 
   1   4  13       47.98       52.28      3.78 o 
   2   4  13       34.03       35.81      3.52 o 
   3   4  13       25.73       26.05      3.33 o 
   4   4  13       26.41       21.44      6.24 o 
   5   4  13        0.02       -1.51      3.77 o 
  -6   5  13       20.60       26.95      5.58 o 
  -5   5  13        1.61        2.16      3.26 o 
  -4   5  13       65.43       59.91      4.26 o 
  -3   5  13       23.71       25.88      3.06 o 
  -2   5  13      139.04      134.31      4.63 o 
  -1   5  13        1.90        3.86      4.24 o 
   0   5  13        1.07        2.67      2.10 o 
   1   5  13        0.47       -0.99      1.97 o 
   2   5  13        2.97        6.64      3.46 o 
   3   5  13       10.25       18.68      3.99 o 
   4   5  13       16.25       10.35      6.51 o 
  -5   6  13       64.62       64.27      5.94 o 
  -4   6  13        0.83        7.93      3.91 o 
  -3   6  13        6.20       12.78      2.87 o 
  -2   6  13       11.89       13.46      3.46 o 
  -1   6  13        1.52        2.00      2.00 o 
   0   6  13      225.52      221.38      9.27 o 
   1   6  13        1.15        0.79      3.04 o 
   2   6  13       29.48       22.92      4.27 o 
   3   6  13       31.76       48.70      5.89 o 
  -4   7  13       18.96       11.36      4.71 o 
  -3   7  13        2.92       12.53      4.72 o 
  -2   7  13       63.02       38.10      7.46 o 
  -1   7  13      104.95       94.99      7.08 o 
   0   7  13       12.07       11.83      3.71 o 
   1   7  13       10.63       21.09      4.36 o 
   2   7  13       15.72       16.99      4.58 o 
  -2   8  13        1.46        9.07      5.97 o 
  -1   8  13        1.18        5.70      5.67 o 
   0   8  13       14.19       11.92      5.78 o 
   1   8  13        0.84       -1.18      3.22 o 
  -6   0  14       57.26       49.10      8.07 o 
  -4   0  14      453.19      531.33     33.60 o 
  -2   0  14        0.06        0.76      1.82 o 
   0   0  14      345.86      375.13     14.65 o 
   2   0  14      501.52      464.31     19.59 o 
   4   0  14       23.72       21.09      5.94 o 
  -7   1  14        1.35        8.51      6.31 o 
  -6   1  14        0.96        6.70      3.41 o 
  -5   1  14       60.74       62.27      5.19 o 
  -4   1  14      202.77      183.90      9.51 o 
  -3   1  14       94.54      108.97      5.76 o 
  -2   1  14       80.68      107.64      3.51 o 
  -1   1  14        3.13        4.22      2.16 o 
   0   1  14      714.03      663.35     12.81 o 
   1   1  14       40.04       46.21      4.65 o 
   2   1  14      150.79      160.86      9.37 o 
   3   1  14       24.91       31.24      4.28 o 
   4   1  14       59.10       51.26      5.36 o 
   5   1  14        0.87        0.99      2.99 o 
  -7   2  14       10.73       19.27      4.82 o 
  -6   2  14       70.19       64.59      7.12 o 
  -5   2  14        4.67        9.05      3.09 o 
  -4   2  14       18.13       25.74      2.99 o 
  -3   2  14        2.08        2.39      2.02 o 
  -2   2  14      152.27      182.20      4.82 o 
  -1   2  14        4.57        2.84      1.73 o 
   0   2  14       11.13       10.40      2.07 o 
   1   2  14      141.63      143.02      5.28 o 
   2   2  14      187.66      179.12      9.96 o 
   3   2  14       15.85       21.93      4.06 o 
   4   2  14       24.90       28.18      4.61 o 
   5   2  14       23.00       34.85      6.18 o 
  -7   3  14        8.99       10.74      4.39 o 
  -6   3  14       47.91       54.02      5.47 o 
  -5   3  14      133.15      117.95      6.89 o 
  -4   3  14        7.27        8.30      2.55 o 
  -3   3  14      206.92      231.97      7.16 o 
  -2   3  14       88.32       91.71      3.55 o 
  -1   3  14        4.06        4.45      1.92 o 
   0   3  14      164.50      175.58      5.92 o 
   1   3  14        3.17        5.60      2.15 o 
   2   3  14       27.20       34.72      3.48 o 
   3   3  14       39.40       38.95      4.44 o 
   4   3  14        2.58        7.70      7.48 o 
   5   3  14        4.89       10.79      7.09 o 
  -6   4  14       12.36        7.74      3.52 o 
  -5   4  14       30.89       53.72      4.59 o 
  -4   4  14       31.54       31.11      3.76 o 
  -3   4  14      101.34      117.51      5.07 o 
  -2   4  14        6.84        7.52      2.18 o 
  -1   4  14      100.00      102.49      5.45 o 
   0   4  14       73.52       79.82      4.30 o 
   1   4  14       51.58       58.20      3.84 o 
   2   4  14       12.75       11.85      2.73 o 
   3   4  14        7.03       11.90      4.54 o 
   4   4  14        0.64        7.64      4.39 o 
  -6   5  14        0.19       -0.41      3.44 o 
  -5   5  14      128.11       99.05      8.15 o 
  -4   5  14        7.30        9.48      2.82 o 
  -3   5  14       38.50       41.18      3.54 o 
  -2   5  14        2.11       -1.18      2.28 o 
  -1   5  14        1.41        2.08      2.04 o 
   0   5  14       39.88       48.08      3.84 o 
   1   5  14       63.94       71.39      4.70 o 
   2   5  14        2.11        4.73      2.92 o 
   3   5  14       40.77       50.05      6.77 o 
   4   5  14        1.94        8.43      5.15 o 
  -5   6  14        1.98       -0.64      4.66 o 
  -4   6  14        3.22        6.04      3.91 o 
  -3   6  14       42.23       44.16      4.75 o 
  -2   6  14        2.50        5.18      2.74 o 
  -1   6  14       15.16       14.84      3.17 o 
   0   6  14       30.65       40.91      4.80 o 
   1   6  14       87.70       77.04      6.64 o 
   2   6  14        0.10        2.89      3.03 o 
   3   6  14        0.21       -3.59      4.24 o 
  -3   7  14        4.97        0.20      3.94 o 
  -2   7  14        0.67        2.02      4.25 o 
  -1   7  14       10.73       14.41      4.83 o 
   0   7  14       36.66       30.78      4.91 o 
   1   7  14        0.15        5.50      4.19 o 
   2   7  14        1.63        1.23      2.97 o 
  -7   0  15       34.35       24.06     11.96 o 
  -5   0  15       41.12       50.36      7.55 o 
  -3   0  15       67.73      106.92      6.26 o 
  -1   0  15       95.08      103.65      5.52 o 
   1   0  15      443.84      447.62     18.74 o 
   3   0  15      348.29      340.73     18.05 o 
   5   0  15        3.15        9.05      6.29 o 
  -7   1  15        3.73        4.18      3.75 o 
  -6   1  15        0.61        6.34      3.28 o 
  -5   1  15       86.97       73.75      5.91 o 
  -4   1  15        1.40        7.45      3.07 o 
  -3   1  15      701.20      751.92     19.10 o 
  -2   1  15        0.05       -0.21      1.40 o 
  -1   1  15      239.19      241.57      6.90 o 
   0   1  15        3.15        4.19      1.80 o 
   1   1  15       16.59       21.18      3.39 o 
   2   1  15       80.44       73.59      6.39 o 
   3   1  15        4.43        1.18      2.72 o 
   4   1  15        1.93        0.98      2.75 o 
   5   1  15       18.14       23.47      5.41 o 
  -6   2  15        0.01        1.95      3.09 o 
  -5   2  15      131.04      129.71      7.20 o 
  -4   2  15       58.34       58.64      4.18 o 
  -3   2  15       46.13       41.10      3.11 o 
  -2   2  15       36.38       52.23      3.06 o 
  -1   2  15      106.75       97.68      4.39 o 
   0   2  15       84.75       89.96      4.35 o 
   1   2  15      186.01      187.82      8.07 o 
   2   2  15       20.50       23.68      3.79 o 
   3   2  15       70.91       76.51      6.11 o 
   4   2  15       10.09       16.81      4.72 o 
   5   2  15        0.00        3.05      4.13 o 
  -6   3  15       51.54       44.68      5.70 o 
  -5   3  15        5.71        8.19      5.41 o 
  -4   3  15       16.69       17.45      5.30 o 
  -3   3  15       75.80       75.51      4.37 o 
  -2   3  15        9.42       10.81      2.59 o 
  -1   3  15       67.55       75.30      4.15 o 
   0   3  15       41.61       42.87      4.16 o 
   1   3  15        6.18       10.08      4.19 o 
   2   3  15       46.46       48.70      4.76 o 
   3   3  15       14.52       15.74      5.04 o 
   4   3  15       23.30       13.70      4.99 o 
  -6   4  15       15.93       13.49      4.21 o 
  -5   4  15        8.74        9.88      3.46 o 
  -4   4  15       66.91       68.83      4.83 o 
  -3   4  15       10.92       10.55      2.96 o 
  -2   4  15       43.65       58.78      4.13 o 
  -1   4  15       62.19       58.94      3.92 o 
   0   4  15       17.28       19.04      3.24 o 
   1   4  15        2.31        8.09      2.71 o 
   2   4  15        0.00        2.71      2.71 o 
   3   4  15        5.19        3.75      3.98 o 
   4   4  15       54.21       55.67      7.52 o 
  -5   5  15        0.66       -1.46      7.97 o 
  -4   5  15       48.62       24.22      4.27 o 
  -3   5  15        4.14        0.76      2.44 o 
  -2   5  15       20.13       11.79      3.50 o 
  -1   5  15        9.54        7.58      2.86 o 
   0   5  15        9.16        9.59      3.05 o 
   1   5  15       16.43       25.97      4.00 o 
   2   5  15       93.28       87.32      6.93 o 
   3   5  15        4.47        3.46      4.28 o 
  -4   6  15       33.32       31.78      5.77 o 
  -3   6  15        7.63        9.88      3.42 o 
  -2   6  15       38.31       39.61      4.87 o 
  -1   6  15        8.98       12.29      4.41 o 
   0   6  15        1.84        7.74      6.97 o 
   1   6  15       12.95       24.35      4.42 o 
   2   6  15        0.03       10.25      5.22 o 
  -3   7  15       34.62       51.52     15.31 o 
  -2   7  15        9.45       10.58      5.37 o 
  -1   7  15        7.80       10.26      4.95 o 
   0   7  15        7.48       13.02      4.99 o 
   1   7  15        0.33       -2.55      3.31 o 
  -6   0  16       44.68       48.26      8.47 o 
  -4   0  16       16.80       32.13      5.29 o 
  -2   0  16       65.34       72.76      5.15 o 
   0   0  16      127.16      126.01      8.52 o 
   2   0  16       27.55       34.73      6.59 o 
   4   0  16        0.20        0.45      4.36 o 
  -6   1  16       10.73       14.35      4.56 o 
  -5   1  16        2.21       -0.40      2.77 o 
  -4   1  16      154.89      156.12      7.59 o 
  -3   1  16       34.67       28.77      2.96 o 
  -2   1  16      188.50      212.52      5.76 o 
  -1   1  16       77.60       82.72      5.83 o 
   0   1  16        3.21        9.46      2.80 o 
   1   1  16        0.28        1.40      2.85 o 
   2   1  16       23.43       19.30      3.89 o 
   3   1  16       21.60       22.73      4.44 o 
   4   1  16       27.50       27.58      5.33 o 
  -6   2  16        8.42       11.15      4.01 o 
  -5   2  16       44.34       43.08      5.04 o 
  -4   2  16      152.51      163.26      7.45 o 
  -3   2  16       29.09       39.77      3.44 o 
  -2   2  16      117.31      118.71      4.75 o 
  -1   2  16       10.63       17.57      2.72 o 
   0   2  16      109.61      101.75      4.95 o 
   1   2  16       12.03       15.92      3.70 o 
   2   2  16        3.67        4.16      2.98 o 
   3   2  16       83.99       69.74      6.52 o 
   4   2  16        0.30        6.80      6.80 o 
  -6   3  16       11.15        9.00      3.89 o 
  -5   3  16        3.01       -0.25      2.42 o 
  -4   3  16      112.55      102.36      5.59 o 
  -3   3  16       12.49       17.55      7.48 o 
  -2   3  16       83.41       77.11      4.29 o 
  -1   3  16      136.78      139.65      6.19 o 
   0   3  16        8.93        9.04      3.60 o 
   1   3  16       81.95       81.71      5.87 o 
   2   3  16        3.17        1.04      3.84 o 
   3   3  16        3.92        5.24      3.65 o 
   4   3  16        3.13        0.39      4.01 o 
  -5   4  16       24.98       20.17      4.95 o 
  -4   4  16        4.91        8.48      4.87 o 
  -3   4  16       36.20       39.89      4.37 o 
  -2   4  16        0.02        1.06      2.35 o 
  -1   4  16       38.98       32.04      3.36 o 
   0   4  16       13.96       13.44      3.38 o 
   1   4  16        5.03        6.90      2.71 o 
   2   4  16        0.03       -1.91      2.72 o 
   3   4  16       21.92       23.85      6.03 o 
  -4   5  16        0.25        0.14      2.53 o 
  -3   5  16       15.57       24.57      4.20 o 
  -2   5  16       25.38       25.38      4.03 o 
  -1   5  16      110.21      101.58      5.59 o 
   0   5  16       12.61        5.82      2.68 o 
   1   5  16       13.55       18.50      6.20 o 
   2   5  16        7.44        4.85      5.58 o 
  -3   6  16       28.72       21.56      4.52 o 
  -2   6  16        7.10       12.24      4.20 o 
  -1   6  16        8.27        9.48      5.39 o 
   0   6  16       53.62       53.88      5.75 o 
   1   6  16       23.37       24.51      4.78 o 
  -5   0  17        2.62       -2.74      3.87 o 
  -3   0  17       81.36       70.94      8.29 o 
  -1   0  17      240.76      222.16     11.98 o 
   1   0  17       95.27       84.92      8.34 o 
   3   0  17       39.90       41.42     10.74 o 
  -6   1  17        1.48        5.73      3.56 o 
  -5   1  17       36.18       21.30      4.31 o 
  -4   1  17        1.36        5.03      2.84 o 
  -3   1  17      144.17      160.49      5.95 o 
  -2   1  17        0.46        2.75      1.96 o 
  -1   1  17       28.05       20.16      3.87 o 
   0   1  17       48.45       47.97      4.57 o 
   1   1  17      186.69      178.67      8.72 o 
   2   1  17        0.02       -2.17      2.88 o 
   3   1  17        4.64        2.14      3.18 o 
   4   1  17        0.33        2.03      3.55 o 
  -6   2  17        6.36       -1.62      3.08 o 
  -5   2  17       14.32       23.39      4.32 o 
  -4   2  17       48.86       48.47      5.72 o 
  -3   2  17        0.03       -1.30      2.17 o 
  -2   2  17        0.76        3.91      2.20 o 
  -1   2  17      155.64      141.23      5.89 o 
   0   2  17       14.21       18.89      3.59 o 
   1   2  17        7.89        2.88      2.87 o 
   2   2  17        1.43        3.51      3.19 o 
   3   2  17        0.38        5.42      3.72 o 
  -5   3  17        9.51        7.81      4.34 o 
  -4   3  17       76.07       94.03      7.97 o 
  -3   3  17       93.44       82.54      5.56 o 
  -2   3  17       21.06       25.69      3.83 o 
  -1   3  17       11.21       15.52      2.94 o 
   0   3  17       40.18       42.07      4.61 o 
   1   3  17       22.50       16.03      3.76 o 
   2   3  17       30.66       33.71      4.79 o 
   3   3  17        2.32        5.47      4.48 o 
  -5   4  17       28.78       36.58      6.27 o 
  -4   4  17       38.37       25.88      5.18 o 
  -3   4  17        1.84        2.50      3.84 o 
  -2   4  17       22.26       28.26      4.11 o 
  -1   4  17       27.21       24.62      3.34 o 
   0   4  17      141.13      141.23      7.22 o 
   1   4  17        0.60        1.11      2.93 o 
   2   4  17       65.10       80.26      8.28 o 
  -4   5  17       34.94       40.58      6.06 o 
  -3   5  17        0.22        9.26      6.19 o 
  -2   5  17       81.69       85.82      6.75 o 
  -1   5  17       16.27       15.40      4.30 o 
   0   5  17       98.05      101.14      8.71 o 
   1   5  17        0.72        2.36      5.17 o 
   2   5  17        0.00        5.03      5.76 o 
  -2   6  17        0.07       -1.20      3.87 o 
  -1   6  17       10.57        9.32      4.42 o 
   0   6  17        2.78        0.08      9.55 o 
  -4   0  18       77.09       57.55      9.94 o 
  -2   0  18      160.97      161.90     10.16 o 
   0   0  18        4.98        7.99      4.49 o 
   2   0  18        0.18       -3.01      4.51 o 
  -5   1  18       25.39       34.19      4.54 o 
  -4   1  18        2.85        5.33      3.97 o 
  -3   1  18        0.42       -2.56      3.03 o 
  -2   1  18        2.00        2.84      2.63 o 
  -1   1  18       11.19        9.59      3.02 o 
   0   1  18      145.73      148.76      7.97 o 
   1   1  18        0.61        3.58      3.10 o 
   2   1  18      183.32      173.76      9.53 o 
   3   1  18        5.53        0.87      3.13 o 
  -5   2  18        0.04       -4.12      4.12 o 
  -4   2  18       89.28       63.87      6.67 o 
  -3   2  18        0.13        2.37      2.74 o 
  -2   2  18       33.38       28.48      5.36 o 
  -1   2  18        4.18        3.55      3.05 o 
   0   2  18       21.63       15.55      5.36 o 
   1   2  18       50.84       56.03      5.68 o 
   2   2  18       49.87       50.64      7.87 o 
   3   2  18        2.94        2.95      3.90 o 
  -4   3  18        7.40       18.69      4.54 o 
  -3   3  18       82.36       93.83      6.48 o 
  -2   3  18        9.84       15.37      3.80 o 
  -1   3  18       12.13       20.71      3.86 o 
   0   3  18       28.35       34.11      4.47 o 
   1   3  18       20.24       18.31      4.35 o 
   2   3  18       15.80       10.43      4.23 o 
  -4   4  18        1.39        1.63      3.55 o 
  -3   4  18        5.12        9.80      3.40 o 
  -2   4  18        0.13       -0.14      2.39 o 
  -1   4  18        6.02        4.78      3.13 o 
   0   4  18        4.78        2.24      2.91 o 
   1   4  18       69.39       59.50      7.49 o 
   2   4  18        2.72       -1.26      4.04 o 
  -3   5  18       26.37       22.88      5.54 o 
  -2   5  18        0.82        1.85      3.00 o 
  -1   5  18       34.32       29.69      7.50 o 
   0   5  18        0.92        3.61      5.01 o 
  -5   0  19      143.56      155.41     20.73 o 
  -3   0  19       33.01       36.32      9.82 o 
  -1   0  19       13.15       25.78      5.50 o 
   1   0  19       10.30       11.65      6.09 o 
  -4   1  19       35.98       41.73      8.37 o 
  -3   1  19       53.72       46.20      8.06 o 
  -2   1  19        1.49       -2.76      3.30 o 
  -1   1  19       22.36       24.86      4.12 o 
   0   1  19        6.12        8.26      3.56 o 
   1   1  19        4.79        8.34      3.83 o 
   2   1  19       14.88       23.65      6.72 o 
  -4   2  19        8.25       13.05      4.76 o 
  -3   2  19       50.81       40.19     15.15 o 
  -2   2  19       23.74       24.03      4.83 o 
  -1   2  19        0.06        1.23      2.43 o 
   0   2  19       19.98       25.05      4.41 o 
   1   2  19        9.34       15.30      4.32 o 
   2   2  19        8.85        9.74      4.21 o 
  -4   3  19        3.24       14.30      6.24 o 
  -3   3  19       15.52       19.41      8.61 o 
  -2   3  19        0.39        4.10      3.67 o 
  -1   3  19       17.33       19.91      5.23 o 
   0   3  19        0.07        3.13      3.02 o 
   1   3  19       19.67       14.94      4.54 o 
  -3   4  19        3.25        0.55      8.06 o 
  -2   4  19       81.17       71.76      7.44 o 
  -1   4  19        0.12       -1.43      4.48 o 
   0   4  19       10.21        3.71      5.36 o 
  -4   0  20      137.16      115.62     18.01 o 
  -2   0  20        6.61        7.29      8.03 o 
   0   0  20       22.19       21.66      6.70 o 
  -3   1  20        6.34        3.46      6.58 o 
  -2   1  20       76.60       74.36     14.46 o 
  -1   1  20        0.65        0.97      2.79 o 
   0   1  20        7.59        6.27      3.53 o 
   1   1  20        2.31       15.80      5.61 o 
  -3   2  20       23.55       21.85      6.93 o 
  -2   2  20        0.31        5.87      3.99 o 
  -1   2  20        6.17        7.55      4.28 o 
   0   2  20       35.80       33.36      5.25 o 
  -2   3  20        8.66        3.68      4.05 o 
  -1   3  20       65.77       62.48      7.36 o 
  -1   0  21       66.33       50.34     13.83 o 
                                                 
